# Supplementary material for: Reversible switching of arylazopyrazole within a metal–organic cage
Source: Beilstein J Org Chem. 2019 Oct 10;15:2398–407. doi: 10.3762/bjoc.15.232 (PMC6808206; doi:10.3762/bjoc.15.232)
Supplement: File 2 — X-ray data for inclusion complex (E-1)22. [file Beilstein_J_Org_Chem-15-2398-s002.cif]

 
data_rk95_sq
# start Validation Reply Form
_vrf_PLAT936_rk95_sq
;
PROBLEM: The Embedded .res File Includes a DAMP Command .      700.0 Report
RESPONSE: The data for this structure were collected more than once. This is 
the best data set. There is very strong ambiguity regarding if the structure 
is centrosymmetric or non-cetrosymmetric. The structure was refined in both
ways as P21 and P21/c. Finally the cetrosymmetric option was elected although
not ideal. This lead to problems modeling the different guest conformations
inside the cage and the need to use the DAMP function to help convergence.
The data were collected immediately after dipping the crystals in 
paratone oil. There is a compatible data set with different cell dimensions
from the simillar crystals after sitting in the paratone oil for over 2 weeks.
;
# end Validation Reply Form  
_audit_creation_method            'SHELXL-2014/7'
_shelx_SHELXL_version_number      '2014/7'
_chemical_name_systematic         ?
_chemical_name_common             ?
_chemical_melting_point           ?
_chemical_formula_moiety  'C96 H144 N36 Pd6, 1.876(C12 H14 N4), 7.692(N O3) [+ solvent]'
_chemical_formula_sum
 'C118.85 H170.66 N51.31 O23.09 Pd6' 
_chemical_formula_weight          3326.31

loop_
 _atom_type_symbol
 _atom_type_description
 _atom_type_scat_dispersion_real
 _atom_type_scat_dispersion_imag
 _atom_type_scat_source
 'C'  'C'   0.0181   0.0091
 'International Tables Vol C Tables 4.2.6.8 and 6.1.1.4'
 'H'  'H'   0.0000   0.0000
 'International Tables Vol C Tables 4.2.6.8 and 6.1.1.4'
 'N'  'N'   0.0311   0.0180
 'International Tables Vol C Tables 4.2.6.8 and 6.1.1.4'
 'O'  'O'   0.0492   0.0322
 'International Tables Vol C Tables 4.2.6.8 and 6.1.1.4'
 'Pd'  'Pd'   0.1215   3.9337
 'International Tables Vol C Tables 4.2.6.8 and 6.1.1.4'
 
_space_group_crystal_system       monoclinic
_space_group_IT_number            14
_space_group_name_H-M_alt         'P 21/c'
_space_group_name_Hall            '-P 2ybc'
 
_shelx_space_group_comment
;
The symmetry employed for this shelxl refinement is uniquely defined
by the following loop, which should always be used as a source of
symmetry information in preference to the above space-group names.
They are only intended as comments.
;
 
loop_
 _space_group_symop_operation_xyz
 'x, y, z'
 '-x, y+1/2, -z+1/2'
 '-x, -y, -z'
 'x, -y-1/2, z-1/2'
 
_cell_length_a                    22.2791(5)
_cell_length_b                    41.4992(4)
_cell_length_c                    15.0897(3)
_cell_angle_alpha                 90
_cell_angle_beta                  138.302(4)
_cell_angle_gamma                 90
_cell_volume                      9280.5(6)
_cell_formula_units_Z             2
_cell_measurement_temperature     100(2)
_cell_measurement_reflns_used     103541
_cell_measurement_theta_min       4.3590
_cell_measurement_theta_max       78.3570
 
_exptl_crystal_description        irregular
_exptl_crystal_colour             yellow
_exptl_crystal_density_meas       ?
_exptl_crystal_density_method     ?
_exptl_crystal_density_diffrn     1.190          
_exptl_crystal_F_000              3408
_exptl_transmission_factor_min    ?
_exptl_transmission_factor_max    ?
_exptl_crystal_size_max           0.178
_exptl_crystal_size_mid           0.103
_exptl_crystal_size_min           0.082
_exptl_absorpt_coefficient_mu     5.127
_shelx_estimated_absorpt_T_min    0.462
_shelx_estimated_absorpt_T_max    0.679
_exptl_absorpt_correction_type    gaussian
_exptl_absorpt_correction_T_min   0.557
_exptl_absorpt_correction_T_max   1.000
_exptl_absorpt_process_details    
;
CrysAlisPro 1.171.39.46 (Rigaku Oxford Diffraction, 2018)
Numerical absorption correction based on gaussian integration over
			a multifaceted crystal model
Empirical absorption correction using spherical harmonics,
 implemented in SCALE3 ABSPACK scaling algorithm.
;
_exptl_absorpt_special_details    ?
_diffrn_ambient_temperature       100(2)
_diffrn_radiation_wavelength      1.54184
_diffrn_radiation_type            CuK\a
_diffrn_source                    ?
_diffrn_measurement_device_type   'XtaLAB AFC12 (RINC): Kappa dual home/near'
_diffrn_measurement_method         '\w scans'
_diffrn_detector_area_resol_mean  ?
_diffrn_reflns_number             177889
_diffrn_reflns_av_unetI/netI      0.0145
_diffrn_reflns_av_R_equivalents   0.0530
_diffrn_reflns_limit_h_min        -26
_diffrn_reflns_limit_h_max        26
_diffrn_reflns_limit_k_min        -48
_diffrn_reflns_limit_k_max        48
_diffrn_reflns_limit_l_min        -17
_diffrn_reflns_limit_l_max        17
_diffrn_reflns_theta_min          4.109
_diffrn_reflns_theta_max          65.088
_diffrn_reflns_theta_full         65.088
_diffrn_measured_fraction_theta_max   0.999
_diffrn_measured_fraction_theta_full  0.999
_diffrn_reflns_Laue_measured_fraction_max    0.999
_diffrn_reflns_Laue_measured_fraction_full   0.999
_diffrn_reflns_point_group_measured_fraction_max   0.999
_diffrn_reflns_point_group_measured_fraction_full  0.999
_reflns_number_total              15815
_reflns_number_gt                 14013
_reflns_threshold_expression      'I > 2\s(I)'
_reflns_Friedel_coverage          0.000
_reflns_Friedel_fraction_max      .
_reflns_Friedel_fraction_full     .
 
_reflns_special_details
;
 Reflections were merged by SHELXL according to the crystal
 class for the calculation of statistics and refinement.
 
 Structure factors included contributions from the .fab file.
 
 _reflns_Friedel_fraction is defined as the number of unique
 Friedel pairs measured divided by the number that would be
 possible theoretically, ignoring centric projections and
 systematic absences.
;
 
_computing_data_collection        'CrysAlisPro 1.171.39.46 (Rigaku OD, 2018)'
_computing_cell_refinement        'CrysAlisPro 1.171.39.46 (Rigaku OD, 2018)'
_computing_data_reduction         'CrysAlisPro 1.171.39.46 (Rigaku OD, 2018)'
_computing_structure_solution     'ShelXT (Sheldrick, 2015)'
_computing_structure_refinement 'SHELXL-2014/7 (Sheldrick, 2014)'
_computing_molecular_graphics    'Olex2 (Dolomanov et al., 2009)'
_computing_publication_material   'Olex2 (Dolomanov et al., 2009)'
_refine_special_details           ?
_refine_ls_structure_factor_coef  Fsqd
_refine_ls_matrix_type            full
_refine_ls_weighting_scheme       calc
_refine_ls_weighting_details
'w=1/[\s^2^(Fo^2^)+(0.1487P)^2^+16.9725P] where P=(Fo^2^+2Fc^2^)/3'
_atom_sites_solution_primary      ?
_atom_sites_solution_secondary    ?
_atom_sites_solution_hydrogens    geom
_refine_ls_hydrogen_treatment     constr
_refine_ls_extinction_method      none
_refine_ls_extinction_coef        .
_refine_ls_number_reflns          15815
_refine_ls_number_parameters      990
_refine_ls_number_restraints      225
_refine_ls_R_factor_all           0.0878
_refine_ls_R_factor_gt            0.0826
_refine_ls_wR_factor_ref          0.2508
_refine_ls_wR_factor_gt           0.2441
_refine_ls_goodness_of_fit_ref    1.024
_refine_ls_restrained_S_all       1.052
_refine_ls_shift/su_max           0.041
_refine_ls_shift/su_mean          0.002
 
loop_
 _atom_site_label
 _atom_site_type_symbol
 _atom_site_fract_x
 _atom_site_fract_y
 _atom_site_fract_z
 _atom_site_U_iso_or_equiv
 _atom_site_adp_type
 _atom_site_occupancy
 _atom_site_site_symmetry_order  
 _atom_site_calc_flag
 _atom_site_refinement_flags_posn
 _atom_site_refinement_flags_adp
 _atom_site_refinement_flags_occupancy
 _atom_site_disorder_assembly
 _atom_site_disorder_group
Pd1 Pd 0.43894(2) 0.33062(2) 0.70072(3) 0.08897(11) Uani 1 1 d . . . . .
N1 N 0.4825(3) 0.31015(13) 0.8660(4) 0.1106(16) Uani 1 1 d . . . . .
N2 N 0.3871(3) 0.28563(14) 0.6149(4) 0.1134(15) Uani 1 1 d . . . . .
C1 C 0.4645(5) 0.27442(18) 0.8353(6) 0.143(3) Uani 1 1 d . . . . .
H1A H 0.5162 0.2642 0.8616 0.172 Uiso 1 1 calc R U . . .
H1B H 0.4583 0.2643 0.8875 0.172 Uiso 1 1 calc R U . . .
C2 C 0.3810(4) 0.2691(2) 0.6913(5) 0.136(2) Uani 1 1 d . . . . .
H2A H 0.3726 0.2457 0.6715 0.163 Uiso 1 1 calc R U . . .
H2B H 0.3283 0.2771 0.6669 0.163 Uiso 1 1 calc R U . . .
C3 C 0.4275(4) 0.3240(3) 0.8777(6) 0.180(3) Uani 1 1 d . . . . .
H3A H 0.4456 0.3144 0.9543 0.269 Uiso 1 1 calc R U . . .
H3B H 0.3636 0.3195 0.7963 0.269 Uiso 1 1 calc R U . . .
H3C H 0.4368 0.3474 0.8903 0.269 Uiso 1 1 calc R U . . .
C4 C 0.5798(5) 0.3157(2) 0.9874(6) 0.143(3) Uani 1 1 d . . . . .
H4A H 0.5922 0.3388 1.0004 0.214 Uiso 1 1 calc R U . . .
H4B H 0.6142 0.3051 0.9780 0.214 Uiso 1 1 calc R U . . .
H4C H 0.5977 0.3066 1.0646 0.214 Uiso 1 1 calc R U . . .
C5 C 0.4469(4) 0.26983(16) 0.6133(6) 0.127(2) Uani 1 1 d . . . . .
H5A H 0.4423 0.2815 0.5520 0.190 Uiso 1 1 calc R U . . .
H5B H 0.4278 0.2474 0.5837 0.190 Uiso 1 1 calc R U . . .
H5C H 0.5095 0.2703 0.7031 0.190 Uiso 1 1 calc R U . . .
C6 C 0.2941(4) 0.2872(2) 0.4761(6) 0.134(3) Uani 1 1 d . . . . .
H6A H 0.2709 0.2652 0.4423 0.201 Uiso 1 1 calc R U . . .
H6B H 0.2950 0.2984 0.4199 0.201 Uiso 1 1 calc R U . . .
H6C H 0.2551 0.2988 0.4746 0.201 Uiso 1 1 calc R U . . .
Pd2 Pd 0.91019(2) 0.35628(2) 0.87268(4) 0.08892(14) Uani 0.9222(8) 1 d . . P A 1
N3 N 1.0185(2) 0.34009(16) 1.0633(5) 0.122(2) Uani 0.9222(8) 1 d D . P A 1
N4 N 0.9217(3) 0.31433(14) 0.8125(5) 0.121(2) Uani 0.9222(8) 1 d D . P A 1
C13 C 1.0604(4) 0.3158(3) 1.0545(8) 0.180(4) Uani 0.9222(8) 1 d D . P A 1
H13A H 1.0956 0.3263 1.0457 0.217 Uiso 0.9222(8) 1 calc R U P A 1
H13B H 1.1023 0.3027 1.1370 0.217 Uiso 0.9222(8) 1 calc R U P A 1
C14 C 0.9931(5) 0.2953(2) 0.9419(8) 0.171(4) Uani 0.9222(8) 1 d D . P A 1
H14A H 0.9635 0.2827 0.9567 0.205 Uiso 0.9222(8) 1 calc R U P A 1
H14B H 1.0226 0.2799 0.9336 0.205 Uiso 0.9222(8) 1 calc R U P A 1
C15 C 0.9883(4) 0.3273(2) 1.1179(6) 0.133(3) Uani 0.9222(8) 1 d D . P A 1
H15A H 1.0376 0.3151 1.1994 0.199 Uiso 0.9222(8) 1 calc R U P A 1
H15B H 0.9361 0.3132 1.0518 0.199 Uiso 0.9222(8) 1 calc R U P A 1
H15C H 0.9716 0.3453 1.1381 0.199 Uiso 0.9222(8) 1 calc R U P A 1
C16 C 1.0866(4) 0.3645(2) 1.1577(7) 0.156(4) Uani 0.9222(8) 1 d D . P A 1
H16A H 1.1084 0.3739 1.1262 0.235 Uiso 0.9222(8) 1 calc R U P A 1
H16B H 1.1371 0.3545 1.2451 0.235 Uiso 0.9222(8) 1 calc R U P A 1
H16C H 1.0600 0.3814 1.1653 0.235 Uiso 0.9222(8) 1 calc R U P A 1
C17 C 0.9533(4) 0.3226(3) 0.7583(6) 0.162(3) Uani 0.9222(8) 1 d D . P A 1
H17A H 0.9733 0.3030 0.7499 0.242 Uiso 0.9222(8) 1 calc R U P A 1
H17B H 1.0037 0.3378 0.8183 0.242 Uiso 0.9222(8) 1 calc R U P A 1
H17C H 0.9039 0.3326 0.6705 0.242 Uiso 0.9222(8) 1 calc R U P A 1
C18 C 0.8378(4) 0.2958(2) 0.7191(7) 0.144(3) Uani 0.9222(8) 1 d D . P A 1
H18A H 0.8487 0.2747 0.7039 0.216 Uiso 0.9222(8) 1 calc R U P A 1
H18B H 0.7921 0.3075 0.6344 0.216 Uiso 0.9222(8) 1 calc R U P A 1
H18C H 0.8164 0.2929 0.7563 0.216 Uiso 0.9222(8) 1 calc R U P A 1
Pd2A Pd 0.91751(17) 0.36345(8) 0.9166(2) 0.0500(8) Uiso 0.0778(8) 1 d . . P A 2
N3A N 1.0211(7) 0.3501(4) 1.1087(11) 0.060(10) Uiso 0.0778(8) 1 d D . P A 2
N4A N 0.9358(8) 0.3188(5) 0.8714(10) 0.051(8) Uiso 0.0778(8) 1 d D . P A 2
C13A C 1.0686(10) 0.3249(4) 1.1154(15) 0.081(16) Uiso 0.0778(8) 1 d D . P A 2
H13C H 1.1066 0.3345 1.1100 0.098 Uiso 0.0778(8) 1 calc R U P A 2
H13D H 1.1088 0.3136 1.2017 0.098 Uiso 0.0778(8) 1 calc R U P A 2
C14A C 1.0063(14) 0.3024(4) 1.0083(12) 0.044(8) Uiso 0.0778(8) 1 d D . P A 2
H14C H 0.9750 0.2906 1.0219 0.053 Uiso 0.0778(8) 1 calc R U P A 2
H14D H 1.0403 0.2865 1.0101 0.053 Uiso 0.0778(8) 1 calc R U P A 2
C15A C 0.9884(8) 0.3411(7) 1.1629(12) 0.044(8) Uiso 0.0778(8) 1 d D . P A 2
H15D H 1.0396 0.3343 1.2559 0.065 Uiso 0.0778(8) 1 calc R U P A 2
H15E H 0.9449 0.3234 1.1103 0.065 Uiso 0.0778(8) 1 calc R U P A 2
H15F H 0.9591 0.3598 1.1582 0.065 Uiso 0.0778(8) 1 calc R U P A 2
C16A C 1.0747(5) 0.3788(4) 1.177(3) 0.085(17) Uiso 0.0778(8) 1 d D . P A 2
H16D H 1.0399 0.3953 1.1697 0.127 Uiso 0.0778(8) 1 calc R U P A 2
H16E H 1.1297 0.3739 1.2707 0.127 Uiso 0.0778(8) 1 calc R U P A 2
H16F H 1.0912 0.3868 1.1358 0.127 Uiso 0.0778(8) 1 calc R U P A 2
C17A C 0.9720(8) 0.3234(9) 0.8215(12) 0.053(10) Uiso 0.0778(8) 1 d D . P A 2
H17D H 0.9226 0.3225 0.7239 0.080 Uiso 0.0778(8) 1 calc R U P A 2
H17E H 1.0158 0.3063 0.8567 0.080 Uiso 0.0778(8) 1 calc R U P A 2
H17F H 1.0018 0.3444 0.8506 0.080 Uiso 0.0778(8) 1 calc R U P A 2
C18A C 0.8549(11) 0.2983(7) 0.780(3) 0.064 Uiso 0.0778(8) 1 d D U P A 2
H18D H 0.8053 0.3101 0.6970 0.080 Uiso 0.0778(8) 1 calc R U P A 2
H18E H 0.8377 0.2924 0.8215 0.080 Uiso 0.0778(8) 1 calc R U P A 2
H18F H 0.8678 0.2787 0.7600 0.080 Uiso 0.0778(8) 1 calc R U P A 2
Pd3 Pd 0.89886(2) 0.59248(2) 1.33029(3) 0.07927(12) Uani 0.9279(10) 1 d . . P B 9
Pd3A Pd 0.8749(3) 0.59197(15) 1.3471(5) 0.0919(16) Uiso 0.0721(10) 1 d . . P B 10
N5 N 0.9395(3) 0.63975(13) 1.3782(4) 0.1075(17) Uani 1 1 d . . . . .
N6 N 1.0348(3) 0.58206(15) 1.4875(4) 0.1182(15) Uani 1 1 d . . . . .
C7 C 1.0369(5) 0.63975(17) 1.5085(8) 0.172(5) Uani 1 1 d D . . . .
H7A H 1.0637 0.6604 1.5188 0.206 Uiso 1 1 calc R U . . .
H7B H 1.0431 0.6384 1.5806 0.206 Uiso 1 1 calc R U . . .
C8 C 1.0878(4) 0.61325(18) 1.5243(8) 0.158(3) Uani 1 1 d D U . . .
H8A H 1.1495 0.6122 1.6173 0.190 Uiso 1 1 calc R U . . .
H8B H 1.0924 0.6163 1.4644 0.190 Uiso 1 1 calc R U . . .
C9 C 0.8956(5) 0.65682(19) 1.4027(6) 0.144(3) Uani 1 1 d . . . . .
H9A H 0.9179 0.6790 1.4298 0.215 Uiso 1 1 calc R U . . .
H9B H 0.9092 0.6459 1.4737 0.215 Uiso 1 1 calc R U . . .
H9C H 0.8302 0.6570 1.3210 0.215 Uiso 1 1 calc R U . . .
C10 C 0.9146(5) 0.65587(18) 1.2683(6) 0.141(3) Uani 1 1 d . . . . .
H10A H 0.9297 0.6788 1.2890 0.211 Uiso 1 1 calc R U . . .
H10B H 0.8497 0.6534 1.1866 0.211 Uiso 1 1 calc R U . . .
H10C H 0.9479 0.6462 1.2556 0.211 Uiso 1 1 calc R U . . .
C11 C 1.0633(4) 0.55984(19) 1.4497(5) 0.1182(15) Uani 1 1 d . . . . .
H11A H 1.1292 0.5603 1.5171 0.177 Uiso 1 1 calc R U . . .
H11B H 1.0361 0.5662 1.3633 0.177 Uiso 1 1 calc R U . . .
H11C H 1.0437 0.5380 1.4433 0.177 Uiso 1 1 calc R U . . .
C12 C 1.0589(5) 0.5688(3) 1.6004(6) 0.159(3) Uani 1 1 d . U . . .
H12A H 1.0309 0.5476 1.5768 0.239 Uiso 1 1 calc R U . . .
H12B H 1.0372 0.5833 1.6233 0.239 Uiso 1 1 calc R U . . .
H12C H 1.1246 0.5668 1.6771 0.239 Uiso 1 1 calc R U . . .
N7 N 0.39783(19) 0.34955(12) 0.5381(3) 0.0867(12) Uani 1 1 d . . . . .
N8 N 0.40152(19) 0.36666(11) 0.4055(3) 0.0826(12) Uani 1 1 d . . . . .
N9 N 0.80420(18) 0.37227(10) 0.6886(3) 0.0806(11) Uani 1 1 d . . . . .
N10 N 0.66097(18) 0.38270(10) 0.5031(3) 0.0780(10) Uani 1 1 d . . . . .
N11 N 0.2344(2) 0.39659(11) -0.1662(3) 0.0809(11) Uani 1 1 d . . . . .
N12 N 0.3593(2) 0.38895(11) 0.0449(3) 0.0792(11) Uani 1 1 d . . . . .
C19 C 0.5733(3) 0.38349(13) 0.8515(4) 0.0831(13) Uani 1 1 d . . . . .
H19 H 0.6155 0.3701 0.8681 0.100 Uiso 1 1 calc R U . . .
C20 C 0.4568(3) 0.39992(16) 0.7915(5) 0.1032(17) Uani 1 1 d . . . . .
H20 H 0.3993 0.4003 0.7561 0.124 Uiso 1 1 calc R U . . .
C21 C 0.5152(3) 0.42527(17) 0.8526(5) 0.1058(17) Uani 1 1 d . . . . .
H21 H 0.5065 0.4462 0.8667 0.127 Uiso 1 1 calc R U . . .
C22 C 0.8427(3) 0.52693(13) 1.2019(4) 0.0878(14) Uani 1 1 d . . . . .
H22 H 0.8582 0.5314 1.1592 0.105 Uiso 1 1 calc R U . . .
C23 C 0.8268(3) 0.53061(16) 1.3268(5) 0.1097(17) Uani 1 1 d . . . . .
H23 H 0.8301 0.5386 1.3893 0.132 Uiso 1 1 calc R U . . .
C24 C 0.7900(3) 0.50255(16) 1.2623(4) 0.1104(16) Uani 1 1 d . . . . .
H24 H 0.7621 0.4873 1.2694 0.132 Uiso 1 1 calc R U . . .
C25 C 0.8450(3) 0.39858(15) 0.9475(4) 0.0907(10) Uani 1 1 d . . . . .
H25 H 0.8110 0.3811 0.9333 0.109 Uiso 1 1 calc R U . A 2
C26 C 0.9016(3) 0.44733(17) 0.9914(5) 0.1117(18) Uani 1 1 d . . . . .
H26 H 0.9160 0.4695 1.0148 0.134 Uiso 1 1 calc R U . . .
C27 C 0.9320(3) 0.42736(18) 0.9600(6) 0.119(2) Uani 1 1 d . . . . .
H27 H 0.9705 0.4335 0.9551 0.143 Uiso 1 1 calc R U . . .
C28 C 0.6674(3) 0.43173(13) 0.9536(4) 0.0869(14) Uani 1 1 d . . . . .
C29 C 0.6957(3) 0.45750(13) 1.0359(4) 0.0877(14) Uani 1 1 d . . . . .
H29 H 0.6625 0.4637 1.0504 0.105 Uiso 1 1 calc R U . . .
C30 C 0.7719(3) 0.47397(13) 1.0962(4) 0.0905(15) Uani 1 1 d . . . . .
C31 C 0.8224(3) 0.46533(14) 1.0808(4) 0.0889(14) Uani 1 1 d . . . . .
H31 H 0.8755 0.4769 1.1243 0.107 Uiso 1 1 calc R U . . .
C32 C 0.7948(3) 0.43936(14) 1.0005(4) 0.0889(15) Uani 1 1 d . . . . .
C33 C 0.7152(3) 0.42303(14) 0.9331(4) 0.0856(13) Uani 1 1 d . . . . .
H33 H 0.6946 0.4060 0.8734 0.103 Uiso 1 1 calc R U . . .
N13 N 0.4928(2) 0.37399(11) 0.7887(3) 0.0864(11) Uani 1 1 d . . . . .
N14 N 0.5881(2) 0.41412(11) 0.8887(3) 0.0848(11) Uani 1 1 d . . . . .
N15 N 0.8980(2) 0.39693(12) 0.9364(4) 0.0938(13) Uani 1 1 d . . . . .
N16 N 0.8458(2) 0.42896(12) 0.9823(3) 0.0907(10) Uani 1 1 d . . . . .
N17 N 0.8592(2) 0.54612(12) 1.2881(3) 0.0935(13) Uani 1 1 d . . . . .
N18 N 0.8005(2) 0.50012(12) 1.1836(3) 0.0953(12) Uani 1 1 d . . . . .
C34 C 0.4466(2) 0.35087(13) 0.5203(4) 0.0805(13) Uani 1 1 d . . . . .
H34 H 0.5054 0.3420 0.5793 0.097 Uiso 1 1 calc R U . . .
C35 C 0.3187(2) 0.36483(18) 0.4322(4) 0.106(2) Uani 1 1 d . . . . .
H35 H 0.2697 0.3675 0.4180 0.128 Uiso 1 1 calc DR U . . .
C36 C 0.3213(2) 0.37547(19) 0.3514(4) 0.105(2) Uani 1 1 d . . . . .
H36 H 0.2750 0.3871 0.2708 0.126 Uiso 1 1 calc R U . . .
C37 C 0.7183(2) 0.36619(12) 0.6177(4) 0.0792(12) Uani 1 1 d . . . . .
H37 H 0.7008 0.3522 0.6451 0.095 Uiso 1 1 calc R U . . .
C38 C 0.7986(2) 0.39393(16) 0.6169(4) 0.0976(16) Uani 1 1 d . . . . .
H38 H 0.8491 0.4036 0.6442 0.117 Uiso 1 1 calc R U . . .
C39 C 0.7100(3) 0.40038(15) 0.4983(5) 0.0982(17) Uani 1 1 d . . . . .
H39 H 0.6880 0.4141 0.4285 0.118 Uiso 1 1 calc R U . . .
C40 C 0.2680(2) 0.39314(13) -0.0496(4) 0.0802(13) Uani 1 1 d . . . . .
H40 H 0.2343 0.3935 -0.0332 0.096 Uiso 1 1 calc R U . . .
C41 C 0.3803(3) 0.38898(19) -0.0180(4) 0.108(2) Uani 1 1 d . . . . .
H41 H 0.4387 0.3862 0.0216 0.130 Uiso 1 1 calc R U . . .
C42 C 0.3016(3) 0.39373(17) -0.1506(4) 0.1004(17) Uani 1 1 d . . . . .
H42 H 0.2958 0.3948 -0.2196 0.120 Uiso 1 1 calc R U . . .
C43 C 0.4378(2) 0.37306(13) 0.3596(3) 0.0766(12) Uani 1 1 d . . . . .
C44 C 0.5299(2) 0.37623(12) 0.4515(3) 0.0756(12) Uani 1 1 d . . . . .
H44 H 0.5690 0.3748 0.5443 0.091 Uiso 1 1 calc R U . . .
C45 C 0.5639(2) 0.38161(12) 0.4048(3) 0.0729(11) Uani 1 1 d . . . . .
C46 C 0.5099(2) 0.38629(12) 0.2741(3) 0.0751(12) Uani 1 1 d . . . . .
H46 H 0.5350 0.3910 0.2453 0.090 Uiso 1 1 calc R U . . .
C47 C 0.4170(2) 0.38400(12) 0.1828(3) 0.0758(12) Uani 1 1 d . . . . .
C48 C 0.3795(2) 0.37708(13) 0.2234(3) 0.0778(12) Uani 1 1 d . . . . .
H48 H 0.3161 0.3751 0.1604 0.093 Uiso 1 1 calc R U . . .
N19A N 0.6321(5) 0.4833(3) 0.6898(7) 0.117(4) Uiso 0.387(4) 1 d D . P C 6
N20A N 0.6117(4) 0.5020(2) 0.7291(6) 0.111(4) Uiso 0.387(4) 1 d D . P C 6
C49A C 0.7109(4) 0.4968(2) 0.7359(7) 0.111(5) Uiso 0.387(4) 1 d DG . P C 6
C50A C 0.7325(7) 0.4789(3) 0.6845(10) 0.118(5) Uiso 0.387(4) 1 d G . P C 6
H50A H 0.6959 0.4612 0.6273 0.142 Uiso 0.387(4) 1 calc R U P C 6
C51A C 0.8076(8) 0.4871(3) 0.7170(13) 0.142(7) Uiso 0.387(4) 1 d G . P C 6
H51A H 0.8223 0.4749 0.6819 0.170 Uiso 0.387(4) 1 calc R U P C 6
C52A C 0.8612(7) 0.5131(3) 0.8007(13) 0.116(5) Uiso 0.387(4) 1 d G . P C 6
H52A H 0.9125 0.5187 0.8229 0.139 Uiso 0.387(4) 1 calc R U P C 6
C53A C 0.8396(7) 0.5309(3) 0.8521(13) 0.134(6) Uiso 0.387(4) 1 d G . P C 6
H53A H 0.8762 0.5487 0.9093 0.161 Uiso 0.387(4) 1 calc R U P C 6
C54A C 0.7645(7) 0.5227(3) 0.8196(10) 0.124(6) Uiso 0.387(4) 1 d G . P C 6
H54A H 0.7498 0.5349 0.8547 0.149 Uiso 0.387(4) 1 calc R U P C 6
C55A C 0.5347(5) 0.4886(4) 0.6851(11) 0.125(6) Uiso 0.387(4) 1 d D . P C 6
C56A C 0.4665(10) 0.4611(5) 0.5975(14) 0.116(5) Uiso 0.387(4) 1 d . . P C 6
N21A N 0.4064(5) 0.4705(3) 0.5943(11) 0.121(5) Uiso 0.387(4) 1 d D . P C 6
N22A N 0.4188(7) 0.4931(4) 0.6681(11) 0.113(4) Uiso 0.387(4) 1 d . . P C 6
C57A C 0.5015(9) 0.5069(5) 0.7254(13) 0.110(5) Uiso 0.387(4) 1 d . . P C 6
C58A C 0.5534(9) 0.5316(4) 0.8320(13) 0.102(4) Uiso 0.387(4) 1 d . . P C 6
H58A H 0.5186 0.5516 0.7960 0.153 Uiso 0.387(4) 1 calc R U P C 6
H58B H 0.6109 0.5355 0.8651 0.153 Uiso 0.387(4) 1 calc R U P C 6
H58C H 0.5651 0.5239 0.9051 0.153 Uiso 0.387(4) 1 calc R U P C 6
C59A C 0.3230(5) 0.4499(3) 0.5249(13) 0.122 Uiso 0.387(4) 1 d D U P C 6
H59A H 0.2928 0.4588 0.5440 0.153 Uiso 0.387(4) 1 calc R U P C 6
H59B H 0.3419 0.4277 0.5583 0.153 Uiso 0.387(4) 1 calc R U P C 6
H59C H 0.2811 0.4500 0.4285 0.153 Uiso 0.387(4) 1 calc R U P C 6
C60A C 0.4633(11) 0.4433(5) 0.5189(15) 0.129(6) Uiso 0.387(4) 1 d . . P C 6
H60A H 0.4002 0.4395 0.4329 0.194 Uiso 0.387(4) 1 calc R U P C 6
H60B H 0.4934 0.4226 0.5622 0.194 Uiso 0.387(4) 1 calc R U P C 6
H60C H 0.4938 0.4549 0.5047 0.194 Uiso 0.387(4) 1 calc R U P C 6
N19 N 0.5533(4) 0.5428(4) 0.5576(6) 0.235(5) Uani 0.551(5) 1 d D U P D 5
N20 N 0.5640(4) 0.5363(3) 0.6503(5) 0.192(4) Uani 0.551(5) 1 d D U P D 5
C49 C 0.6398(4) 0.5428(2) 0.6158(8) 0.217(5) Uani 0.551(5) 1 d DG U P D 5
C50 C 0.6428(9) 0.5494(3) 0.5288(10) 0.257(8) Uani 0.551(5) 1 d G U P D 5
H50 H 0.5883 0.5512 0.4359 0.309 Uiso 0.551(5) 1 calc R U P D 5
C51 C 0.7254(12) 0.5533(4) 0.5777(19) 0.270(10) Uani 0.551(5) 1 d G U P D 5
H51 H 0.7274 0.5578 0.5182 0.324 Uiso 0.551(5) 1 calc R U P D 5
C52 C 0.8051(8) 0.5507(4) 0.714(2) 0.215(6) Uani 0.551(5) 1 d G U P D 5
H52 H 0.8615 0.5534 0.7470 0.259 Uiso 0.551(5) 1 calc R U P D 5
C53 C 0.8021(4) 0.5441(4) 0.8006(13) 0.261(10) Uani 0.551(5) 1 d G U P D 5
H53 H 0.8565 0.5423 0.8934 0.313 Uiso 0.551(5) 1 calc R U P D 5
C54 C 0.7195(6) 0.5401(3) 0.7517(8) 0.265(9) Uani 0.551(5) 1 d G U P D 5
H54 H 0.7174 0.5356 0.8111 0.319 Uiso 0.551(5) 1 calc R U P D 5
C55 C 0.4758(3) 0.53428(18) 0.5868(8) 0.219(5) Uani 0.551(5) 1 d DG U P D 5
C56 C 0.3863(5) 0.5371(3) 0.4555(8) 0.225(6) Uani 0.551(5) 1 d G U P D 5
N21 N 0.3262(4) 0.5323(3) 0.4614(14) 0.253(7) Uani 0.551(5) 1 d DG U P D 5
N22 N 0.3787(9) 0.5265(3) 0.5963(16) 0.229(6) Uani 0.551(5) 1 d G U P D 5
C57 C 0.4711(7) 0.5277(2) 0.6738(9) 0.181(5) Uani 0.551(5) 1 d G U P D 5
C58 C 0.5310(14) 0.5221(4) 0.7925(17) 0.206(8) Uani 0.551(5) 1 d . U P D 5
H58D H 0.5730 0.5403 0.8404 0.309 Uiso 0.551(5) 1 calc R U P D 5
H58E H 0.5634 0.5026 0.8102 0.309 Uiso 0.551(5) 1 calc R U P D 5
H58F H 0.5050 0.5189 0.8229 0.309 Uiso 0.551(5) 1 calc R U P D 5
C59 C 0.2250(5) 0.5297(4) 0.3497(14) 0.359(18) Uani 0.551(5) 1 d D U P D 5
H59D H 0.2022 0.5326 0.3850 0.539 Uiso 0.551(5) 1 calc R U P D 5
H59E H 0.2073 0.5084 0.3083 0.539 Uiso 0.551(5) 1 calc R U P D 5
H59F H 0.1995 0.5463 0.2830 0.539 Uiso 0.551(5) 1 calc R U P D 5
C60 C 0.3462(9) 0.5483(7) 0.3452(14) 0.274(11) Uani 0.551(5) 1 d . U P D 5
H60D H 0.3367 0.5715 0.3428 0.410 Uiso 0.551(5) 1 calc R U P D 5
H60E H 0.2877 0.5375 0.2741 0.410 Uiso 0.551(5) 1 calc R U P D 5
H60F H 0.3827 0.5447 0.3323 0.410 Uiso 0.551(5) 1 calc R U P D 5
N23 N 1.09400(19) 0.40233(11) 0.9239(3) 0.0853(11) Uani 1 1 d D . . . .
O1 O 1.1513(2) 0.38290(13) 1.0102(3) 0.1197(15) Uani 1 1 d D . . . .
O2 O 1.0170(2) 0.40194(15) 0.8697(5) 0.158(2) Uani 1 1 d D . . . .
O3 O 1.1104(2) 0.42283(14) 0.8873(4) 0.1481(17) Uani 1 1 d D . . . .
N24 N 0.6875(2) 0.33074(12) 0.8099(4) 0.0952(14) Uani 1 1 d . . . . .
O4 O 0.7561(2) 0.31893(12) 0.8514(4) 0.1309(16) Uani 1 1 d . . . . .
O5 O 0.66353(17) 0.35867(9) 0.7637(3) 0.0873(10) Uani 1 1 d . . . . .
O6 O 0.6436(2) 0.31518(12) 0.8180(4) 0.1189(14) Uani 1 1 d . . . . .
N25 N 0.6448(4) 0.40895(18) 0.1954(5) 0.168(3) Uani 1 1 d D U . . .
O7 O 0.7074(3) 0.42582(19) 0.2423(5) 0.195(3) Uani 1 1 d D U . . .
O8 O 0.5892(4) 0.4271(3) 0.1797(7) 0.244(4) Uani 1 1 d D U . . .
O9 O 0.6096(4) 0.3829(2) 0.1715(7) 0.240(4) Uani 1 1 d D U . . .
N27 N 0.7779(5) 0.6208(2) 1.4596(7) 0.178(3) Uani 0.846(7) 1 d D U P E 7
O13 O 0.7357(6) 0.6449(3) 1.3997(9) 0.278(3) Uani 0.846(7) 1 d D . P E 7
O14 O 0.8475(9) 0.6360(4) 1.5745(11) 0.373(8) Uani 0.846(7) 1 d D U P E 7
O15 O 0.8068(5) 0.5924(2) 1.4719(9) 0.278(3) Uani 0.846(7) 1 d D . P E 7
 
loop_
 _atom_site_aniso_label
 _atom_site_aniso_U_11
 _atom_site_aniso_U_22
 _atom_site_aniso_U_33
 _atom_site_aniso_U_23
 _atom_site_aniso_U_13
 _atom_site_aniso_U_12
Pd1 0.07667(10) 0.1117(3) 0.07996(11) -0.00054(13) 0.05890(7) -0.01608(13)
N1 0.1185(18) 0.116(3) 0.0960(15) 0.0110(18) 0.0798(10) -0.015(2)
N2 0.1079(15) 0.125(3) 0.1168(17) -0.018(2) 0.0867(10) -0.0405(19)
C1 0.161(3) 0.114(4) 0.137(3) 0.018(3) 0.1060(19) -0.028(3)
C2 0.160(3) 0.134(5) 0.138(2) -0.023(3) 0.1181(15) -0.051(3)
C3 0.271(3) 0.189(8) 0.198(2) 0.003(3) 0.2110(13) -0.024(4)
C4 0.159(4) 0.132(5) 0.089(2) 0.006(3) 0.079(2) -0.030(4)
C5 0.162(3) 0.102(4) 0.152(2) -0.033(3) 0.1274(15) -0.042(3)
C6 0.094(2) 0.171(6) 0.111(3) -0.039(3) 0.0696(16) -0.055(3)
Pd2 0.04398(10) 0.1060(3) 0.09105(16) 0.00429(17) 0.04278(8) 0.01071(13)
N3 0.0527(15) 0.155(5) 0.117(3) 0.036(3) 0.0506(13) 0.022(2)
N4 0.0764(16) 0.114(4) 0.149(3) 0.004(3) 0.0766(13) 0.018(2)
C13 0.097(3) 0.255(10) 0.163(5) 0.072(6) 0.089(2) 0.078(4)
C14 0.152(3) 0.142(5) 0.199(5) 0.056(4) 0.126(3) 0.086(3)
C15 0.095(3) 0.153(6) 0.123(3) 0.043(4) 0.0733(19) 0.022(3)
C16 0.052(2) 0.243(10) 0.106(3) 0.040(5) 0.0388(19) -0.010(4)
C17 0.165(3) 0.184(8) 0.197(3) 0.004(4) 0.1535(16) 0.041(4)
C18 0.124(3) 0.132(6) 0.157(4) -0.011(4) 0.099(2) 0.028(3)
Pd3 0.06912(12) 0.0931(2) 0.05990(11) 0.00483(13) 0.04353(7) 0.00412(14)
N5 0.0878(19) 0.103(3) 0.0956(19) -0.019(2) 0.0577(13) -0.009(2)
N6 0.0859(17) 0.136(3) 0.0775(15) 0.0056(18) 0.0445(11) 0.0098(19)
C7 0.127(5) 0.110(5) 0.145(6) -0.020(4) 0.063(4) -0.020(4)
C8 0.111(3) 0.130(5) 0.157(4) -0.003(4) 0.078(2) -0.017(3)
C9 0.177(3) 0.114(5) 0.169(3) -0.033(3) 0.1381(19) -0.018(3)
C10 0.195(3) 0.100(4) 0.150(3) -0.009(3) 0.1355(19) -0.028(3)
C11 0.0859(17) 0.136(3) 0.0775(15) 0.0056(18) 0.0445(11) 0.0098(19)
C12 0.140(3) 0.212(8) 0.102(3) 0.044(4) 0.084(2) 0.054(4)
N7 0.0537(10) 0.130(3) 0.0692(11) 0.0024(16) 0.0437(7) -0.0074(15)
N8 0.0441(10) 0.124(3) 0.0615(11) 0.0065(16) 0.0342(7) -0.0050(14)
N9 0.0506(9) 0.093(2) 0.0898(13) -0.0013(15) 0.0499(7) 0.0021(13)
N10 0.0527(9) 0.091(2) 0.0821(12) 0.0001(15) 0.0480(7) -0.0005(13)
N11 0.0695(11) 0.101(3) 0.0697(11) 0.0025(14) 0.0511(7) 0.0034(15)
N12 0.0601(11) 0.101(3) 0.0642(11) 0.0081(14) 0.0426(7) 0.0074(14)
C19 0.0690(13) 0.093(3) 0.0832(15) 0.0116(18) 0.0556(9) 0.0057(17)
C20 0.0909(15) 0.120(4) 0.1196(18) 0.004(2) 0.0847(10) 0.004(2)
C21 0.0987(17) 0.107(4) 0.132(2) 0.002(2) 0.0922(11) 0.000(2)
C22 0.0953(17) 0.095(3) 0.0654(13) 0.0049(17) 0.0577(10) 0.000(2)
C23 0.143(2) 0.106(4) 0.1149(17) 0.003(2) 0.1067(11) 0.002(2)
C24 0.147(2) 0.106(4) 0.1193(16) 0.006(2) 0.1119(10) -0.005(2)
C25 0.0577(9) 0.111(2) 0.0876(11) -0.0041(14) 0.0497(6) -0.0081(13)
C26 0.0890(16) 0.124(4) 0.130(2) -0.029(3) 0.0842(12) -0.033(2)
C27 0.0797(18) 0.139(5) 0.132(3) -0.027(3) 0.0770(13) -0.028(3)
C28 0.0797(15) 0.094(3) 0.0847(15) 0.0120(18) 0.0606(9) 0.0002(18)
C29 0.0903(16) 0.092(3) 0.0837(14) 0.0191(18) 0.0659(9) 0.0115(19)
C30 0.0967(19) 0.085(3) 0.0785(15) 0.0090(18) 0.0621(11) -0.002(2)
C31 0.0838(16) 0.101(3) 0.0800(15) -0.0002(19) 0.0606(10) -0.008(2)
C32 0.0710(16) 0.103(3) 0.0746(16) -0.004(2) 0.0490(10) -0.010(2)
C33 0.0777(14) 0.095(3) 0.0873(15) 0.0034(19) 0.0627(9) -0.0025(18)
N13 0.0736(11) 0.105(3) 0.0851(12) 0.0084(16) 0.0607(7) -0.0019(15)
N14 0.0814(11) 0.091(3) 0.0925(12) 0.0092(15) 0.0681(7) 0.0031(15)
N15 0.0509(11) 0.119(3) 0.0893(15) -0.0083(19) 0.0457(8) -0.0121(16)
N16 0.0577(9) 0.111(2) 0.0876(11) -0.0041(14) 0.0497(6) -0.0081(13)
N17 0.0997(15) 0.101(3) 0.0725(12) 0.0150(16) 0.0622(9) 0.0074(18)
N18 0.1110(15) 0.097(3) 0.0819(12) 0.0053(16) 0.0731(8) -0.0032(18)
C34 0.0567(12) 0.109(3) 0.0713(13) 0.0044(18) 0.0464(8) -0.0064(17)
C35 0.0458(12) 0.191(6) 0.0718(15) 0.008(3) 0.0408(9) -0.001(2)
C36 0.0538(12) 0.189(6) 0.0705(14) 0.008(2) 0.0461(8) 0.007(2)
C37 0.0533(12) 0.089(3) 0.0874(15) 0.0017(18) 0.0500(8) 0.0034(15)
C38 0.0519(12) 0.135(4) 0.0995(18) 0.002(2) 0.0545(9) -0.002(2)
C39 0.0572(13) 0.126(4) 0.1012(19) 0.018(2) 0.0560(10) 0.006(2)
C40 0.0578(12) 0.109(3) 0.0708(13) 0.0090(18) 0.0471(8) 0.0055(17)
C41 0.0626(13) 0.187(6) 0.0782(15) 0.013(3) 0.0536(9) 0.017(2)
C42 0.0853(14) 0.148(5) 0.0844(14) 0.006(2) 0.0682(9) 0.006(2)
C43 0.0563(12) 0.101(3) 0.0680(12) 0.0023(17) 0.0451(8) -0.0015(16)
C44 0.0562(12) 0.096(3) 0.0673(12) 0.0054(16) 0.0441(8) 0.0058(16)
C45 0.0529(11) 0.085(3) 0.0778(13) 0.0047(16) 0.0479(7) 0.0055(14)
C46 0.0590(11) 0.089(3) 0.0773(13) 0.0065(16) 0.0508(8) 0.0030(15)
C47 0.0597(12) 0.093(3) 0.0663(13) 0.0047(16) 0.0446(8) 0.0046(16)
C48 0.0475(11) 0.105(3) 0.0694(13) 0.0032(18) 0.0403(8) -0.0027(16)
N19 0.360(5) 0.113(9) 0.226(5) -0.014(6) 0.216(3) 0.007(6)
N20 0.320(5) 0.073(6) 0.186(4) -0.014(4) 0.190(3) -0.003(5)
C49 0.341(5) 0.082(8) 0.239(5) -0.005(6) 0.220(3) 0.004(6)
C50 0.364(7) 0.173(19) 0.244(6) -0.003(8) 0.230(4) 0.014(9)
C51 0.353(8) 0.23(3) 0.235(6) -0.028(9) 0.223(4) -0.014(11)
C52 0.327(7) 0.125(12) 0.219(6) -0.005(7) 0.211(4) 0.017(8)
C53 0.346(9) 0.20(2) 0.234(7) -0.017(10) 0.217(5) -0.009(11)
C54 0.367(7) 0.20(2) 0.250(6) 0.001(9) 0.236(4) 0.017(10)
C55 0.291(5) 0.101(10) 0.183(5) 0.018(6) 0.152(3) 0.035(6)
C56 0.299(7) 0.095(9) 0.183(5) 0.005(6) 0.151(4) 0.025(7)
N21 0.289(6) 0.157(13) 0.202(6) 0.032(8) 0.150(4) 0.047(8)
N22 0.258(6) 0.143(11) 0.184(5) 0.019(7) 0.135(4) 0.042(7)
C57 0.257(6) 0.067(6) 0.176(5) 0.030(5) 0.149(3) 0.029(6)
C58 0.263(10) 0.111(11) 0.165(6) 0.014(7) 0.137(5) 0.027(9)
C59 0.275(11) 0.41(5) 0.197(12) 0.097(17) 0.117(8) 0.013(14)
C60 0.263(11) 0.26(2) 0.180(6) 0.055(9) 0.131(5) 0.055(13)
N23 0.0678(11) 0.102(3) 0.0860(13) -0.0047(16) 0.0572(7) -0.0010(15)
O1 0.0691(11) 0.169(4) 0.1051(15) 0.035(2) 0.0603(8) 0.0219(18)
O2 0.0715(12) 0.195(5) 0.185(3) 0.043(3) 0.0888(11) 0.023(2)
O3 0.1275(15) 0.159(4) 0.186(2) 0.052(2) 0.1255(11) 0.029(2)
N24 0.0578(13) 0.109(3) 0.0857(17) -0.0030(19) 0.0439(10) -0.0041(17)
O4 0.0828(13) 0.115(3) 0.172(2) 0.024(2) 0.0880(11) 0.0142(17)
O5 0.0610(10) 0.107(2) 0.0741(11) 0.0019(13) 0.0446(7) -0.0011(13)
O6 0.0980(13) 0.128(3) 0.1292(16) 0.0204(19) 0.0845(9) -0.0014(17)
N25 0.172(3) 0.187(5) 0.109(2) 0.020(3) 0.0936(17) -0.015(3)
O7 0.132(2) 0.270(6) 0.168(2) 0.050(3) 0.1078(13) -0.023(3)
O8 0.166(3) 0.337(10) 0.218(4) -0.022(5) 0.140(2) 0.004(5)
O9 0.209(3) 0.288(8) 0.254(4) -0.046(5) 0.182(2) -0.061(4)
N27 0.185(3) 0.230(7) 0.159(3) 0.001(4) 0.1404(17) 0.004(4)
O13 0.367(3) 0.245(8) 0.419(4) -0.015(5) 0.3519(19) -0.001(4)
O14 0.406(9) 0.424(15) 0.335(7) -0.059(9) 0.291(5) -0.009(10)
O15 0.367(3) 0.245(8) 0.419(4) -0.015(5) 0.3519(19) -0.001(4)
 
_geom_special_details
;
 All esds (except the esd in the dihedral angle between two l.s. planes)
 are estimated using the full covariance matrix.  The cell esds are taken
 into account individually in the estimation of esds in distances, angles
 and torsion angles; correlations between esds in cell parameters are only
 used when they are defined by crystal symmetry.  An approximate (isotropic)
 treatment of cell esds is used for estimating esds involving l.s. planes.
;
 
loop_
 _geom_bond_atom_site_label_1
 _geom_bond_atom_site_label_2
 _geom_bond_distance
 _geom_bond_site_symmetry_2
 _geom_bond_publ_flag
Pd1 N13 2.016(4) . ?
Pd1 N7 2.029(4) . ?
Pd1 N2 2.065(5) . ?
Pd1 N1 2.066(5) . ?
N1 C4 1.475(7) . ?
N1 C3 1.480(11) . ?
N1 C1 1.516(9) . ?
N2 C2 1.432(9) . ?
N2 C6 1.484(6) . ?
N2 C5 1.501(9) . ?
C1 C2 1.482(8) . ?
C1 H1A 0.9900 . ?
C1 H1B 0.9900 . ?
C2 H2A 0.9900 . ?
C2 H2B 0.9900 . ?
C3 H3A 0.9800 . ?
C3 H3B 0.9800 . ?
C3 H3C 0.9800 . ?
C4 H4A 0.9800 . ?
C4 H4B 0.9800 . ?
C4 H4C 0.9800 . ?
C5 H5A 0.9800 . ?
C5 H5B 0.9800 . ?
C5 H5C 0.9800 . ?
C6 H6A 0.9800 . ?
C6 H6B 0.9800 . ?
C6 H6C 0.9800 . ?
Pd2 N9 1.984(3) . ?
Pd2 N3 2.045(4) . ?
Pd2 N15 2.058(5) . ?
Pd2 N4 2.067(6) . ?
N3 C16 1.459(9) . ?
N3 C13 1.446(12) . ?
N3 C15 1.496(10) . ?
N4 C18 1.462(8) . ?
N4 C17 1.462(11) . ?
N4 C14 1.527(9) . ?
C13 C14 1.433(11) . ?
C13 H13A 0.9900 . ?
C13 H13B 0.9900 . ?
C14 H14A 0.9900 . ?
C14 H14B 0.9900 . ?
C15 H15A 0.9800 . ?
C15 H15B 0.9800 . ?
C15 H15C 0.9800 . ?
C16 H16A 0.9800 . ?
C16 H16B 0.9800 . ?
C16 H16C 0.9800 . ?
C17 H17A 0.9800 . ?
C17 H17B 0.9800 . ?
C17 H17C 0.9800 . ?
C18 H18A 0.9800 . ?
C18 H18B 0.9800 . ?
C18 H18C 0.9800 . ?
Pd2A N15 1.550(6) . ?
Pd2A N3A 2.012(12) . ?
Pd2A N4A 2.12(2) . ?
Pd2A N9 2.318(4) . ?
Pd2A C25 2.465(7) . ?
N3A C16A 1.439(16) . ?
N3A C13A 1.434(19) . ?
N3A C15A 1.495(19) . ?
N4A C18A 1.470(17) . ?
N4A C17A 1.470(19) . ?
N4A C14A 1.533(15) . ?
C13A C14A 1.437(17) . ?
C13A H13C 0.9900 . ?
C13A H13D 0.9900 . ?
C14A H14C 0.9900 . ?
C14A H14D 0.9900 . ?
C15A H15D 0.9800 . ?
C15A H15E 0.9800 . ?
C15A H15F 0.9800 . ?
C16A H16D 0.9800 . ?
C16A H16E 0.9800 . ?
C16A H16F 0.9800 . ?
C17A H17D 0.9800 . ?
C17A H17E 0.9800 . ?
C17A H17F 0.9800 . ?
C18A H18D 0.9800 . ?
C18A H18E 0.9800 . ?
C18A H18F 0.9800 . ?
Pd3 N17 2.012(5) . ?
Pd3 N11 2.043(3) 3_666 ?
Pd3 N5 2.052(5) . ?
Pd3 N6 2.064(5) . ?
Pd3A N11 1.919(5) 3_666 ?
Pd3A N17 2.017(8) . ?
Pd3A N5 2.283(8) . ?
Pd3A N6 2.465(8) . ?
N5 C9 1.461(10) . ?
N5 C10 1.461(9) . ?
N5 C7 1.484(7) . ?
N6 C11 1.455(10) . ?
N6 C12 1.459(10) . ?
N6 C8 1.549(10) . ?
C7 C8 1.466(8) . ?
C7 H7A 0.9900 . ?
C7 H7B 0.9900 . ?
C8 H8A 0.9900 . ?
C8 H8B 0.9900 . ?
C9 H9A 0.9800 . ?
C9 H9B 0.9800 . ?
C9 H9C 0.9800 . ?
C10 H10A 0.9800 . ?
C10 H10B 0.9800 . ?
C10 H10C 0.9800 . ?
C11 H11A 0.9800 . ?
C11 H11B 0.9800 . ?
C11 H11C 0.9800 . ?
C12 H12A 0.9800 . ?
C12 H12B 0.9800 . ?
C12 H12C 0.9800 . ?
N7 C34 1.300(7) . ?
N7 C35 1.363(6) . ?
N8 C36 1.349(6) . ?
N8 C34 1.358(6) . ?
N8 C43 1.427(7) . ?
N9 C38 1.340(7) . ?
N9 C37 1.347(5) . ?
N10 C37 1.339(5) . ?
N10 C39 1.362(7) . ?
N10 C45 1.445(4) . ?
N11 C40 1.307(6) . ?
N11 C42 1.335(7) . ?
N11 Pd3A 1.919(5) 3_666 ?
N11 Pd3 2.043(3) 3_666 ?
N12 C41 1.336(7) . ?
N12 C40 1.367(5) . ?
N12 C47 1.425(5) . ?
C19 N13 1.316(6) . ?
C19 N14 1.328(7) . ?
C19 H19 0.9500 . ?
C20 C21 1.363(8) . ?
C20 N13 1.361(8) . ?
C20 H20 0.9500 . ?
C21 N14 1.352(7) . ?
C21 H21 0.9500 . ?
C22 N17 1.321(7) . ?
C22 N18 1.344(7) . ?
C22 H22 0.9500 . ?
C23 C24 1.335(9) . ?
C23 N17 1.381(8) . ?
C23 H23 0.9500 . ?
C24 N18 1.375(8) . ?
C24 H24 0.9500 . ?
C25 N15 1.313(7) . ?
C25 N16 1.361(8) . ?
C25 H25 0.9500 . ?
C26 C27 1.359(10) . ?
C26 N16 1.375(8) . ?
C26 H26 0.9500 . ?
C27 N15 1.376(9) . ?
C27 H27 0.9500 . ?
C28 C33 1.363(8) . ?
C28 C29 1.383(7) . ?
C28 N14 1.424(6) . ?
C29 C30 1.367(7) . ?
C29 H29 0.9500 . ?
C30 C31 1.357(8) . ?
C30 N18 1.438(7) . ?
C31 C32 1.376(8) . ?
C31 H31 0.9500 . ?
C32 C33 1.394(7) . ?
C32 N16 1.421(8) . ?
C33 H33 0.9500 . ?
C34 H34 0.9500 . ?
C35 C36 1.337(8) . ?
C35 H35 0.9500 . ?
C36 H36 0.9500 . ?
C37 H37 0.9500 . ?
C38 C39 1.377(5) . ?
C38 H38 0.9500 . ?
C39 H39 0.9500 . ?
C40 H40 0.9500 . ?
C41 C42 1.370(5) . ?
C41 H41 0.9500 . ?
C42 H42 0.9500 . ?
C43 C44 1.380(5) . ?
C43 C48 1.398(5) . ?
C44 C45 1.385(7) . ?
C44 H44 0.9500 . ?
C45 C46 1.353(5) . ?
C46 C47 1.391(5) . ?
C46 H46 0.9500 . ?
C47 C48 1.385(7) . ?
C48 H48 0.9500 . ?
N19A N20A 1.249(9) . ?
N19A C49A 1.435(14) . ?
N20A C55A 1.411(9) . ?
C49A C50A 1.3900 . ?
C49A C54A 1.3900 . ?
C50A C51A 1.3900 . ?
C50A H50A 0.9500 . ?
C51A C52A 1.3900 . ?
C51A H51A 0.9500 . ?
C52A C53A 1.3900 . ?
C52A H52A 0.9500 . ?
C53A C54A 1.3900 . ?
C53A H53A 0.9500 . ?
C54A H54A 0.9500 . ?
C55A C57A 1.47(3) . ?
C55A C56A 1.54(2) . ?
C56A N21A 1.36(2) . ?
C56A C60A 1.35(3) . ?
N21A N22A 1.319(19) . ?
N21A C59A 1.542(9) . ?
N22A C57A 1.45(2) . ?
C57A C58A 1.48(2) . ?
C58A H58A 0.9800 . ?
C58A H58B 0.9800 . ?
C58A H58C 0.9800 . ?
C59A H59A 0.9800 . ?
C59A H59B 0.9800 . ?
C59A H59C 0.9800 . ?
C60A H60A 0.9800 . ?
C60A H60B 0.9800 . ?
C60A H60C 0.9800 . ?
N19 N20 1.260(8) . ?
N19 C49 1.400(8) . ?
N20 C55 1.404(7) . ?
C49 C50 1.3900 . ?
C49 C54 1.3900 . ?
C50 C51 1.3900 . ?
C50 H50 0.9500 . ?
C51 C52 1.3900 . ?
C51 H51 0.9500 . ?
C52 C53 1.3900 . ?
C52 H52 0.9500 . ?
C53 C54 1.3900 . ?
C53 H53 0.9500 . ?
C54 H54 0.9500 . ?
C55 C56 1.4200 . ?
C55 C57 1.4200 . ?
C56 C60 1.25(2) . ?
C56 N21 1.4200 . ?
N21 N22 1.4200 . ?
N21 C59 1.505(8) . ?
N22 C57 1.4200 . ?
C57 C58 1.214(19) . ?
C58 H58D 0.9800 . ?
C58 H58E 0.9800 . ?
C58 H58F 0.9800 . ?
C59 H59D 0.9800 . ?
C59 H59E 0.9800 . ?
C59 H59F 0.9800 . ?
C60 H60D 0.9800 . ?
C60 H60E 0.9800 . ?
C60 H60F 0.9800 . ?
N23 O3 1.210(6) . ?
N23 O1 1.222(5) . ?
N23 O2 1.232(5) . ?
N24 O4 1.241(6) . ?
N24 O5 1.249(6) . ?
N24 O6 1.252(7) . ?
N25 O7 1.209(8) . ?
N25 O9 1.221(9) . ?
N25 O8 1.310(10) . ?
N27 O13 1.196(10) . ?
N27 O15 1.290(11) . ?
N27 O14 1.339(11) . ?
 
loop_
 _geom_angle_atom_site_label_1
 _geom_angle_atom_site_label_2
 _geom_angle_atom_site_label_3
 _geom_angle
 _geom_angle_site_symmetry_1
 _geom_angle_site_symmetry_3
 _geom_angle_publ_flag
N13 Pd1 N7 87.71(17) . . ?
N13 Pd1 N2 178.48(16) . . ?
N7 Pd1 N2 93.20(19) . . ?
N13 Pd1 N1 93.43(18) . . ?
N7 Pd1 N1 178.2(2) . . ?
N2 Pd1 N1 85.6(2) . . ?
C4 N1 C3 111.8(6) . . ?
C4 N1 C1 109.8(5) . . ?
C3 N1 C1 111.3(6) . . ?
C4 N1 Pd1 111.5(4) . . ?
C3 N1 Pd1 107.4(4) . . ?
C1 N1 Pd1 104.7(4) . . ?
C2 N2 C6 106.6(5) . . ?
C2 N2 C5 114.9(6) . . ?
C6 N2 C5 108.4(5) . . ?
C2 N2 Pd1 105.9(4) . . ?
C6 N2 Pd1 112.6(4) . . ?
C5 N2 Pd1 108.5(3) . . ?
C2 C1 N1 110.5(5) . . ?
C2 C1 H1A 109.5 . . ?
N1 C1 H1A 109.5 . . ?
C2 C1 H1B 109.5 . . ?
N1 C1 H1B 109.5 . . ?
H1A C1 H1B 108.1 . . ?
N2 C2 C1 109.8(6) . . ?
N2 C2 H2A 109.7 . . ?
C1 C2 H2A 109.7 . . ?
N2 C2 H2B 109.7 . . ?
C1 C2 H2B 109.7 . . ?
H2A C2 H2B 108.2 . . ?
N1 C3 H3A 109.5 . . ?
N1 C3 H3B 109.5 . . ?
H3A C3 H3B 109.5 . . ?
N1 C3 H3C 109.5 . . ?
H3A C3 H3C 109.5 . . ?
H3B C3 H3C 109.5 . . ?
N1 C4 H4A 109.5 . . ?
N1 C4 H4B 109.5 . . ?
H4A C4 H4B 109.5 . . ?
N1 C4 H4C 109.5 . . ?
H4A C4 H4C 109.5 . . ?
H4B C4 H4C 109.5 . . ?
N2 C5 H5A 109.5 . . ?
N2 C5 H5B 109.5 . . ?
H5A C5 H5B 109.5 . . ?
N2 C5 H5C 109.5 . . ?
H5A C5 H5C 109.5 . . ?
H5B C5 H5C 109.5 . . ?
N2 C6 H6A 109.5 . . ?
N2 C6 H6B 109.5 . . ?
H6A C6 H6B 109.5 . . ?
N2 C6 H6C 109.5 . . ?
H6A C6 H6C 109.5 . . ?
H6B C6 H6C 109.5 . . ?
N9 Pd2 N3 179.0(2) . . ?
N9 Pd2 N15 86.88(16) . . ?
N3 Pd2 N15 92.3(2) . . ?
N9 Pd2 N4 94.31(18) . . ?
N3 Pd2 N4 86.5(2) . . ?
N15 Pd2 N4 177.7(2) . . ?
C16 N3 C13 107.6(6) . . ?
C16 N3 C15 106.0(6) . . ?
C13 N3 C15 112.9(7) . . ?
C16 N3 Pd2 114.9(5) . . ?
C13 N3 Pd2 105.4(5) . . ?
C15 N3 Pd2 110.4(3) . . ?
C18 N4 C17 112.8(6) . . ?
C18 N4 C14 108.8(6) . . ?
C17 N4 C14 111.1(6) . . ?
C18 N4 Pd2 112.1(5) . . ?
C17 N4 Pd2 108.5(5) . . ?
C14 N4 Pd2 103.1(5) . . ?
C14 C13 N3 110.4(6) . . ?
C14 C13 H13A 109.6 . . ?
N3 C13 H13A 109.6 . . ?
C14 C13 H13B 109.6 . . ?
N3 C13 H13B 109.6 . . ?
H13A C13 H13B 108.1 . . ?
C13 C14 N4 112.2(7) . . ?
C13 C14 H14A 109.2 . . ?
N4 C14 H14A 109.2 . . ?
C13 C14 H14B 109.2 . . ?
N4 C14 H14B 109.2 . . ?
H14A C14 H14B 107.9 . . ?
N3 C15 H15A 109.5 . . ?
N3 C15 H15B 109.5 . . ?
H15A C15 H15B 109.5 . . ?
N3 C15 H15C 109.5 . . ?
H15A C15 H15C 109.5 . . ?
H15B C15 H15C 109.5 . . ?
N3 C16 H16A 109.5 . . ?
N3 C16 H16B 109.5 . . ?
H16A C16 H16B 109.5 . . ?
N3 C16 H16C 109.5 . . ?
H16A C16 H16C 109.5 . . ?
H16B C16 H16C 109.5 . . ?
N4 C17 H17A 109.5 . . ?
N4 C17 H17B 109.5 . . ?
H17A C17 H17B 109.5 . . ?
N4 C17 H17C 109.5 . . ?
H17A C17 H17C 109.5 . . ?
H17B C17 H17C 109.5 . . ?
N4 C18 H18A 109.5 . . ?
N4 C18 H18B 109.5 . . ?
H18A C18 H18B 109.5 . . ?
N4 C18 H18C 109.5 . . ?
H18A C18 H18C 109.5 . . ?
H18B C18 H18C 109.5 . . ?
N15 Pd2A N3A 98.9(5) . . ?
N15 Pd2A N4A 174.9(4) . . ?
N3A Pd2A N4A 86.1(5) . . ?
N15 Pd2A N9 89.6(2) . . ?
N3A Pd2A N9 171.3(5) . . ?
N4A Pd2A N9 85.3(3) . . ?
N15 Pd2A C25 27.8(2) . . ?
N3A Pd2A C25 95.7(5) . . ?
N4A Pd2A C25 152.8(5) . . ?
N9 Pd2A C25 92.63(17) . . ?
C16A N3A C13A 112.1(14) . . ?
C16A N3A C15A 107.5(19) . . ?
C13A N3A C15A 114.6(17) . . ?
C16A N3A Pd2A 104.3(13) . . ?
C13A N3A Pd2A 107.2(10) . . ?
C15A N3A Pd2A 110.7(8) . . ?
C18A N4A C17A 110.5(19) . . ?
C18A N4A C14A 108.3(16) . . ?
C17A N4A C14A 110.2(16) . . ?
C18A N4A Pd2A 114.4(16) . . ?
C17A N4A Pd2A 111.2(18) . . ?
C14A N4A Pd2A 101.8(11) . . ?
C14A C13A N3A 110.6(15) . . ?
C14A C13A H13C 109.5 . . ?
N3A C13A H13C 109.5 . . ?
C14A C13A H13D 109.5 . . ?
N3A C13A H13D 109.5 . . ?
H13C C13A H13D 108.1 . . ?
C13A C14A N4A 112.6(14) . . ?
C13A C14A H14C 109.1 . . ?
N4A C14A H14C 109.1 . . ?
C13A C14A H14D 109.1 . . ?
N4A C14A H14D 109.1 . . ?
H14C C14A H14D 107.8 . . ?
N3A C15A H15D 109.5 . . ?
N3A C15A H15E 109.4 . . ?
H15D C15A H15E 109.5 . . ?
N3A C15A H15F 109.5 . . ?
H15D C15A H15F 109.5 . . ?
H15E C15A H15F 109.5 . . ?
N3A C16A H16D 109.4 . . ?
N3A C16A H16E 109.5 . . ?
H16D C16A H16E 109.5 . . ?
N3A C16A H16F 109.5 . . ?
H16D C16A H16F 109.5 . . ?
H16E C16A H16F 109.5 . . ?
N4A C17A H17D 109.5 . . ?
N4A C17A H17E 109.5 . . ?
H17D C17A H17E 109.5 . . ?
N4A C17A H17F 109.5 . . ?
H17D C17A H17F 109.5 . . ?
H17E C17A H17F 109.5 . . ?
N4A C18A H18D 109.5 . . ?
N4A C18A H18E 109.5 . . ?
H18D C18A H18E 109.5 . . ?
N4A C18A H18F 109.5 . . ?
H18D C18A H18F 109.5 . . ?
H18E C18A H18F 109.5 . . ?
N17 Pd3 N11 86.08(16) . 3_666 ?
N17 Pd3 N5 178.0(2) . . ?
N11 Pd3 N5 94.25(17) 3_666 . ?
N17 Pd3 N6 94.8(2) . . ?
N11 Pd3 N6 175.7(2) 3_666 . ?
N5 Pd3 N6 85.0(2) . . ?
N11 Pd3A N17 89.3(3) 3_666 . ?
N11 Pd3A N5 90.8(3) 3_666 . ?
N17 Pd3A N5 141.7(5) . . ?
N11 Pd3A N6 138.5(4) 3_666 . ?
N17 Pd3A N6 83.4(3) . . ?
N5 Pd3A N6 71.6(3) . . ?
C9 N5 C10 107.9(6) . . ?
C9 N5 C7 104.9(6) . . ?
C10 N5 C7 116.3(7) . . ?
C9 N5 Pd3 110.5(5) . . ?
C10 N5 Pd3 110.1(4) . . ?
C7 N5 Pd3 106.9(4) . . ?
C9 N5 Pd3A 92.0(5) . . ?
C10 N5 Pd3A 121.2(4) . . ?
C7 N5 Pd3A 110.2(5) . . ?
C11 N6 C12 109.4(6) . . ?
C11 N6 C8 103.4(6) . . ?
C12 N6 C8 112.3(6) . . ?
C11 N6 Pd3 112.2(3) . . ?
C12 N6 Pd3 111.4(5) . . ?
C8 N6 Pd3 108.0(4) . . ?
C11 N6 Pd3A 122.8(4) . . ?
C12 N6 Pd3A 95.8(5) . . ?
C8 N6 Pd3A 113.2(4) . . ?
C8 C7 N5 113.8(6) . . ?
C8 C7 H7A 108.8 . . ?
N5 C7 H7A 108.8 . . ?
C8 C7 H7B 108.8 . . ?
N5 C7 H7B 108.8 . . ?
H7A C7 H7B 107.7 . . ?
C7 C8 N6 106.1(7) . . ?
C7 C8 H8A 110.5 . . ?
N6 C8 H8A 110.5 . . ?
C7 C8 H8B 110.5 . . ?
N6 C8 H8B 110.5 . . ?
H8A C8 H8B 108.7 . . ?
N5 C9 H9A 109.5 . . ?
N5 C9 H9B 109.5 . . ?
H9A C9 H9B 109.5 . . ?
N5 C9 H9C 109.5 . . ?
H9A C9 H9C 109.5 . . ?
H9B C9 H9C 109.5 . . ?
N5 C10 H10A 109.5 . . ?
N5 C10 H10B 109.5 . . ?
H10A C10 H10B 109.5 . . ?
N5 C10 H10C 109.5 . . ?
H10A C10 H10C 109.5 . . ?
H10B C10 H10C 109.5 . . ?
N6 C11 H11A 109.5 . . ?
N6 C11 H11B 109.5 . . ?
H11A C11 H11B 109.5 . . ?
N6 C11 H11C 109.5 . . ?
H11A C11 H11C 109.5 . . ?
H11B C11 H11C 109.5 . . ?
N6 C12 H12A 109.5 . . ?
N6 C12 H12B 109.5 . . ?
H12A C12 H12B 109.5 . . ?
N6 C12 H12C 109.5 . . ?
H12A C12 H12C 109.5 . . ?
H12B C12 H12C 109.5 . . ?
C34 N7 C35 106.6(4) . . ?
C34 N7 Pd1 125.0(3) . . ?
C35 N7 Pd1 128.2(4) . . ?
C36 N8 C34 106.6(4) . . ?
C36 N8 C43 129.2(4) . . ?
C34 N8 C43 124.2(4) . . ?
C38 N9 C37 105.3(3) . . ?
C38 N9 Pd2 130.6(3) . . ?
C37 N9 Pd2 123.3(4) . . ?
C38 N9 Pd2A 130.3(3) . . ?
C37 N9 Pd2A 118.5(4) . . ?
C37 N10 C39 108.4(3) . . ?
C37 N10 C45 124.2(4) . . ?
C39 N10 C45 127.4(4) . . ?
C40 N11 C42 108.3(3) . . ?
C40 N11 Pd3A 141.7(4) . 3_666 ?
C42 N11 Pd3A 109.7(4) . 3_666 ?
C40 N11 Pd3 120.6(3) . 3_666 ?
C42 N11 Pd3 131.0(3) . 3_666 ?
C41 N12 C40 107.2(3) . . ?
C41 N12 C47 128.7(4) . . ?
C40 N12 C47 124.1(4) . . ?
N13 C19 N14 111.5(5) . . ?
N13 C19 H19 124.3 . . ?
N14 C19 H19 124.3 . . ?
C21 C20 N13 110.1(5) . . ?
C21 C20 H20 124.9 . . ?
N13 C20 H20 124.9 . . ?
N14 C21 C20 105.2(6) . . ?
N14 C21 H21 127.4 . . ?
C20 C21 H21 127.4 . . ?
N17 C22 N18 109.9(5) . . ?
N17 C22 H22 125.0 . . ?
N18 C22 H22 125.0 . . ?
C24 C23 N17 109.2(6) . . ?
C24 C23 H23 125.4 . . ?
N17 C23 H23 125.4 . . ?
C23 C24 N18 106.6(6) . . ?
C23 C24 H24 126.7 . . ?
N18 C24 H24 126.7 . . ?
N15 C25 N16 110.1(5) . . ?
N15 C25 Pd2A 33.5(3) . . ?
N16 C25 Pd2A 143.0(4) . . ?
N15 C25 H25 125.0 . . ?
N16 C25 H25 125.0 . . ?
Pd2A C25 H25 91.8 . . ?
C27 C26 N16 106.0(6) . . ?
C27 C26 H26 127.0 . . ?
N16 C26 H26 127.0 . . ?
C26 C27 N15 109.2(6) . . ?
C26 C27 H27 125.4 . . ?
N15 C27 H27 125.4 . . ?
C33 C28 C29 119.9(5) . . ?
C33 C28 N14 119.1(5) . . ?
C29 C28 N14 121.1(5) . . ?
C30 C29 C28 119.5(6) . . ?
C30 C29 H29 120.2 . . ?
C28 C29 H29 120.2 . . ?
C31 C30 C29 122.0(5) . . ?
C31 C30 N18 120.0(5) . . ?
C29 C30 N18 117.9(6) . . ?
C30 C31 C32 118.3(5) . . ?
C30 C31 H31 120.8 . . ?
C32 C31 H31 120.8 . . ?
C31 C32 C33 120.8(6) . . ?
C31 C32 N16 120.8(5) . . ?
C33 C32 N16 118.4(5) . . ?
C28 C33 C32 119.3(5) . . ?
C28 C33 H33 120.4 . . ?
C32 C33 H33 120.4 . . ?
C19 N13 C20 105.0(5) . . ?
C19 N13 Pd1 124.2(4) . . ?
C20 N13 Pd1 130.7(3) . . ?
C19 N14 C21 108.2(4) . . ?
C19 N14 C28 124.9(4) . . ?
C21 N14 C28 126.9(5) . . ?
C25 N15 C27 107.0(6) . . ?
C25 N15 Pd2A 118.7(5) . . ?
C27 N15 Pd2A 133.9(5) . . ?
C25 N15 Pd2 123.2(4) . . ?
C27 N15 Pd2 129.4(5) . . ?
C25 N16 C26 107.6(5) . . ?
C25 N16 C32 125.0(5) . . ?
C26 N16 C32 127.3(5) . . ?
C22 N17 C23 106.6(5) . . ?
C22 N17 Pd3 128.5(4) . . ?
C23 N17 Pd3 123.8(4) . . ?
C22 N17 Pd3A 146.3(4) . . ?
C23 N17 Pd3A 103.1(5) . . ?
C22 N18 C24 107.7(5) . . ?
C22 N18 C30 125.2(5) . . ?
C24 N18 C30 127.0(5) . . ?
N7 C34 N8 110.4(4) . . ?
N7 C34 H34 124.8 . . ?
N8 C34 H34 124.8 . . ?
C36 C35 N7 108.9(4) . . ?
C36 C35 H35 125.5 . . ?
N7 C35 H35 125.5 . . ?
C35 C36 N8 107.4(4) . . ?
C35 C36 H36 126.3 . . ?
N8 C36 H36 126.3 . . ?
N10 C37 N9 110.4(5) . . ?
N10 C37 H37 124.8 . . ?
N9 C37 H37 124.8 . . ?
N9 C38 C39 111.0(5) . . ?
N9 C38 H38 124.5 . . ?
C39 C38 H38 124.5 . . ?
N10 C39 C38 104.7(5) . . ?
N10 C39 H39 127.6 . . ?
C38 C39 H39 127.6 . . ?
N11 C40 N12 109.2(4) . . ?
N11 C40 H40 125.4 . . ?
N12 C40 H40 125.4 . . ?
N12 C41 C42 107.0(4) . . ?
N12 C41 H41 126.5 . . ?
C42 C41 H41 126.5 . . ?
N11 C42 C41 108.3(5) . . ?
N11 C42 H42 125.8 . . ?
C41 C42 H42 125.8 . . ?
C44 C43 C48 121.2(5) . . ?
C44 C43 N8 119.1(3) . . ?
C48 C43 N8 119.7(3) . . ?
C43 C44 C45 118.2(4) . . ?
C43 C44 H44 120.9 . . ?
C45 C44 H44 120.9 . . ?
C46 C45 C44 122.5(3) . . ?
C46 C45 N10 120.8(4) . . ?
C44 C45 N10 116.8(3) . . ?
C45 C46 C47 118.7(5) . . ?
C45 C46 H46 120.7 . . ?
C47 C46 H46 120.7 . . ?
C48 C47 C46 121.3(4) . . ?
C48 C47 N12 119.4(3) . . ?
C46 C47 N12 119.4(4) . . ?
C47 C48 C43 118.1(3) . . ?
C47 C48 H48 121.0 . . ?
C43 C48 H48 121.0 . . ?
N20A N19A C49A 106.0(9) . . ?
N19A N20A C55A 106.1(11) . . ?
C50A C49A C54A 120.0 . . ?
C50A C49A N19A 109.3(7) . . ?
C54A C49A N19A 130.7(7) . . ?
C51A C50A C49A 120.0 . . ?
C51A C50A H50A 120.0 . . ?
C49A C50A H50A 120.0 . . ?
C52A C51A C50A 120.0 . . ?
C52A C51A H51A 120.0 . . ?
C50A C51A H51A 120.0 . . ?
C51A C52A C53A 120.0 . . ?
C51A C52A H52A 120.0 . . ?
C53A C52A H52A 120.0 . . ?
C54A C53A C52A 120.0 . . ?
C54A C53A H53A 120.0 . . ?
C52A C53A H53A 120.0 . . ?
C53A C54A C49A 120.0 . . ?
C53A C54A H54A 120.0 . . ?
C49A C54A H54A 120.0 . . ?
N20A C55A C57A 114.4(13) . . ?
N20A C55A C56A 140.4(15) . . ?
C57A C55A C56A 105.1(12) . . ?
N21A C56A C60A 136.0(14) . . ?
N21A C56A C55A 97.5(14) . . ?
C60A C56A C55A 122.1(18) . . ?
N22A N21A C56A 126.5(11) . . ?
N22A N21A C59A 110.8(13) . . ?
C56A N21A C59A 121.3(14) . . ?
N21A N22A C57A 98.9(13) . . ?
N22A C57A C58A 122.3(17) . . ?
N22A C57A C55A 111.1(13) . . ?
C58A C57A C55A 125.4(14) . . ?
C57A C58A H58A 109.5 . . ?
C57A C58A H58B 109.5 . . ?
H58A C58A H58B 109.5 . . ?
C57A C58A H58C 109.5 . . ?
H58A C58A H58C 109.5 . . ?
H58B C58A H58C 109.5 . . ?
N21A C59A H59A 109.5 . . ?
N21A C59A H59B 109.5 . . ?
H59A C59A H59B 109.5 . . ?
N21A C59A H59C 109.5 . . ?
H59A C59A H59C 109.5 . . ?
H59B C59A H59C 109.5 . . ?
C56A C60A H60A 109.5 . . ?
C56A C60A H60B 109.5 . . ?
H60A C60A H60B 109.5 . . ?
C56A C60A H60C 109.5 . . ?
H60A C60A H60C 109.5 . . ?
H60B C60A H60C 109.5 . . ?
N20 N19 C49 105.9(7) . . ?
N19 N20 C55 104.2(6) . . ?
C50 C49 C54 120.0 . . ?
C50 C49 N19 115.0(8) . . ?
C54 C49 N19 124.7(8) . . ?
C49 C50 C51 120.0 . . ?
C49 C50 H50 120.0 . . ?
C51 C50 H50 120.0 . . ?
C52 C51 C50 120.0 . . ?
C52 C51 H51 120.0 . . ?
C50 C51 H51 120.0 . . ?
C53 C52 C51 120.0 . . ?
C53 C52 H52 120.0 . . ?
C51 C52 H52 120.0 . . ?
C52 C53 C54 120.0 . . ?
C52 C53 H53 120.0 . . ?
C54 C53 H53 120.0 . . ?
C53 C54 C49 120.0 . . ?
C53 C54 H54 120.0 . . ?
C49 C54 H54 120.0 . . ?
N20 C55 C56 137.7(7) . . ?
N20 C55 C57 114.3(7) . . ?
C56 C55 C57 108.0 . . ?
C60 C56 C55 138.7(12) . . ?
C60 C56 N21 111.5(12) . . ?
C55 C56 N21 108.0 . . ?
N22 N21 C56 108.0 . . ?
N22 N21 C59 122.3(14) . . ?
C56 N21 C59 129.4(14) . . ?
N21 N22 C57 108.0 . . ?
C58 C57 C55 130.0(18) . . ?
C58 C57 N22 121.9(18) . . ?
C55 C57 N22 108.0 . . ?
C57 C58 H58D 109.5 . . ?
C57 C58 H58E 109.5 . . ?
H58D C58 H58E 109.5 . . ?
C57 C58 H58F 109.5 . . ?
H58D C58 H58F 109.5 . . ?
H58E C58 H58F 109.5 . . ?
N21 C59 H59D 109.5 . . ?
N21 C59 H59E 109.5 . . ?
H59D C59 H59E 109.5 . . ?
N21 C59 H59F 109.5 . . ?
H59D C59 H59F 109.5 . . ?
H59E C59 H59F 109.5 . . ?
C56 C60 H60D 109.5 . . ?
C56 C60 H60E 109.5 . . ?
H60D C60 H60E 109.5 . . ?
C56 C60 H60F 109.5 . . ?
H60D C60 H60F 109.5 . . ?
H60E C60 H60F 109.5 . . ?
O3 N23 O1 121.3(4) . . ?
O3 N23 O2 116.9(4) . . ?
O1 N23 O2 121.8(5) . . ?
O4 N24 O5 120.1(5) . . ?
O4 N24 O6 120.3(5) . . ?
O5 N24 O6 119.6(5) . . ?
O7 N25 O9 153.0(9) . . ?
O7 N25 O8 107.2(8) . . ?
O9 N25 O8 98.2(8) . . ?
O13 N27 O15 154.1(11) . . ?
O13 N27 O14 94.7(9) . . ?
O15 N27 O14 105.9(9) . . ?
 
loop_
 _geom_torsion_atom_site_label_1
 _geom_torsion_atom_site_label_2
 _geom_torsion_atom_site_label_3
 _geom_torsion_atom_site_label_4
 _geom_torsion
 _geom_torsion_site_symmetry_1
 _geom_torsion_site_symmetry_2
 _geom_torsion_site_symmetry_3
 _geom_torsion_site_symmetry_4
 _geom_torsion_publ_flag
C4 N1 C1 C2 -154.8(7) . . . . ?
C3 N1 C1 C2 80.8(8) . . . . ?
Pd1 N1 C1 C2 -35.0(8) . . . . ?
C6 N2 C2 C1 -164.2(7) . . . . ?
C5 N2 C2 C1 75.7(8) . . . . ?
Pd1 N2 C2 C1 -44.1(7) . . . . ?
N1 C1 C2 N2 55.0(10) . . . . ?
C16 N3 C13 C14 -166.5(8) . . . . ?
C15 N3 C13 C14 77.0(9) . . . . ?
Pd2 N3 C13 C14 -43.5(10) . . . . ?
N3 C13 C14 N4 54.6(12) . . . . ?
C18 N4 C14 C13 -153.6(9) . . . . ?
C17 N4 C14 C13 81.6(10) . . . . ?
Pd2 N4 C14 C13 -34.5(10) . . . . ?
C16A N3A C13A C14A -157(2) . . . . ?
C15A N3A C13A C14A 80(2) . . . . ?
Pd2A N3A C13A C14A -43(2) . . . . ?
N3A C13A C14A N4A 54(3) . . . . ?
C18A N4A C14A C13A -154(3) . . . . ?
C17A N4A C14A C13A 85(3) . . . . ?
Pd2A N4A C14A C13A -33(2) . . . . ?
C9 N5 C7 C8 155.1(8) . . . . ?
C10 N5 C7 C8 -85.8(10) . . . . ?
Pd3 N5 C7 C8 37.7(10) . . . . ?
Pd3A N5 C7 C8 57.2(10) . . . . ?
N5 C7 C8 N6 -50.7(10) . . . . ?
C11 N6 C8 C7 156.7(6) . . . . ?
C12 N6 C8 C7 -85.5(8) . . . . ?
Pd3 N6 C8 C7 37.7(8) . . . . ?
Pd3A N6 C8 C7 21.6(8) . . . . ?
N13 C20 C21 N14 -0.9(6) . . . . ?
N17 C23 C24 N18 0.9(6) . . . . ?
N16 C26 C27 N15 -2.0(6) . . . . ?
C33 C28 C29 C30 -0.2(7) . . . . ?
N14 C28 C29 C30 -179.7(4) . . . . ?
C28 C29 C30 C31 -1.7(7) . . . . ?
C28 C29 C30 N18 -178.5(4) . . . . ?
C29 C30 C31 C32 0.7(7) . . . . ?
N18 C30 C31 C32 177.4(4) . . . . ?
C30 C31 C32 C33 2.2(7) . . . . ?
C30 C31 C32 N16 -179.1(4) . . . . ?
C29 C28 C33 C32 3.0(7) . . . . ?
N14 C28 C33 C32 -177.5(4) . . . . ?
C31 C32 C33 C28 -4.1(7) . . . . ?
N16 C32 C33 C28 177.2(4) . . . . ?
N14 C19 N13 C20 -2.4(5) . . . . ?
N14 C19 N13 Pd1 174.0(3) . . . . ?
C21 C20 N13 C19 2.0(6) . . . . ?
C21 C20 N13 Pd1 -174.1(4) . . . . ?
N13 C19 N14 C21 1.9(6) . . . . ?
N13 C19 N14 C28 -177.3(4) . . . . ?
C20 C21 N14 C19 -0.6(6) . . . . ?
C20 C21 N14 C28 178.6(5) . . . . ?
C33 C28 N14 C19 27.3(7) . . . . ?
C29 C28 N14 C19 -153.2(5) . . . . ?
C33 C28 N14 C21 -151.8(5) . . . . ?
C29 C28 N14 C21 27.7(7) . . . . ?
N16 C25 N15 C27 -2.2(5) . . . . ?
Pd2A C25 N15 C27 -173.9(5) . . . . ?
N16 C25 N15 Pd2A 171.7(3) . . . . ?
N16 C25 N15 Pd2 -175.6(3) . . . . ?
C26 C27 N15 C25 2.6(6) . . . . ?
C26 C27 N15 Pd2A -169.9(4) . . . . ?
C26 C27 N15 Pd2 175.5(3) . . . . ?
N3A Pd2A N15 C25 -85.4(6) . . . . ?
N9 Pd2A N15 C25 96.4(4) . . . . ?
N3A Pd2A N15 C27 86.4(7) . . . . ?
N9 Pd2A N15 C27 -91.8(5) . . . . ?
C25 Pd2A N15 C27 171.8(7) . . . . ?
N15 C25 N16 C26 1.0(5) . . . . ?
Pd2A C25 N16 C26 8.6(7) . . . . ?
N15 C25 N16 C32 178.9(4) . . . . ?
Pd2A C25 N16 C32 -173.5(4) . . . . ?
C27 C26 N16 C25 0.7(5) . . . . ?
C27 C26 N16 C32 -177.2(4) . . . . ?
C31 C32 N16 C25 155.5(5) . . . . ?
C33 C32 N16 C25 -25.8(7) . . . . ?
C31 C32 N16 C26 -27.0(7) . . . . ?
C33 C32 N16 C26 151.7(5) . . . . ?
N18 C22 N17 C23 0.5(5) . . . . ?
N18 C22 N17 Pd3 -167.5(3) . . . . ?
N18 C22 N17 Pd3A -150.1(6) . . . . ?
C24 C23 N17 C22 -0.9(6) . . . . ?
C24 C23 N17 Pd3 167.9(3) . . . . ?
C24 C23 N17 Pd3A 162.9(4) . . . . ?
N17 C22 N18 C24 0.0(5) . . . . ?
N17 C22 N18 C30 179.7(4) . . . . ?
C23 C24 N18 C22 -0.5(5) . . . . ?
C23 C24 N18 C30 179.7(4) . . . . ?
C31 C30 N18 C22 35.6(7) . . . . ?
C29 C30 N18 C22 -147.6(5) . . . . ?
C31 C30 N18 C24 -144.8(5) . . . . ?
C29 C30 N18 C24 32.1(7) . . . . ?
C35 N7 C34 N8 0.1(6) . . . . ?
Pd1 N7 C34 N8 -176.3(3) . . . . ?
C36 N8 C34 N7 0.3(6) . . . . ?
C43 N8 C34 N7 177.9(5) . . . . ?
C34 N7 C35 C36 -0.4(7) . . . . ?
Pd1 N7 C35 C36 175.8(5) . . . . ?
N7 C35 C36 N8 0.6(8) . . . . ?
C34 N8 C36 C35 -0.5(7) . . . . ?
C43 N8 C36 C35 -178.0(5) . . . . ?
C39 N10 C37 N9 -0.5(6) . . . . ?
C45 N10 C37 N9 -179.7(4) . . . . ?
C38 N9 C37 N10 2.2(6) . . . . ?
Pd2 N9 C37 N10 173.4(3) . . . . ?
Pd2A N9 C37 N10 157.8(3) . . . . ?
C37 N9 C38 C39 -3.1(7) . . . . ?
Pd2 N9 C38 C39 -173.4(4) . . . . ?
Pd2A N9 C38 C39 -154.7(4) . . . . ?
C37 N10 C39 C38 -1.3(6) . . . . ?
C45 N10 C39 C38 177.8(5) . . . . ?
N9 C38 C39 N10 2.8(7) . . . . ?
C42 N11 C40 N12 1.9(7) . . . . ?
Pd3A N11 C40 N12 -170.4(5) 3_666 . . . ?
Pd3 N11 C40 N12 -174.4(3) 3_666 . . . ?
C41 N12 C40 N11 -1.8(7) . . . . ?
C47 N12 C40 N11 -179.0(5) . . . . ?
C40 N12 C41 C42 1.0(8) . . . . ?
C47 N12 C41 C42 178.0(6) . . . . ?
C40 N11 C42 C41 -1.3(8) . . . . ?
Pd3A N11 C42 C41 173.6(5) 3_666 . . . ?
Pd3 N11 C42 C41 174.5(5) 3_666 . . . ?
N12 C41 C42 N11 0.2(8) . . . . ?
C36 N8 C43 C44 149.0(6) . . . . ?
C34 N8 C43 C44 -28.0(8) . . . . ?
C36 N8 C43 C48 -28.9(8) . . . . ?
C34 N8 C43 C48 154.1(5) . . . . ?
C48 C43 C44 C45 -3.8(8) . . . . ?
N8 C43 C44 C45 178.4(5) . . . . ?
C43 C44 C45 C46 5.2(8) . . . . ?
C43 C44 C45 N10 -176.1(4) . . . . ?
C37 N10 C45 C46 -150.9(5) . . . . ?
C39 N10 C45 C46 30.2(8) . . . . ?
C37 N10 C45 C44 30.3(7) . . . . ?
C39 N10 C45 C44 -148.7(5) . . . . ?
C44 C45 C46 C47 -3.3(8) . . . . ?
N10 C45 C46 C47 178.0(4) . . . . ?
C45 C46 C47 C48 0.0(8) . . . . ?
C45 C46 C47 N12 179.8(5) . . . . ?
C41 N12 C47 C48 -164.2(6) . . . . ?
C40 N12 C47 C48 12.4(8) . . . . ?
C41 N12 C47 C46 15.9(9) . . . . ?
C40 N12 C47 C46 -167.5(5) . . . . ?
C46 C47 C48 C43 1.3(8) . . . . ?
N12 C47 C48 C43 -178.6(5) . . . . ?
C44 C43 C48 C47 0.7(8) . . . . ?
N8 C43 C48 C47 178.5(5) . . . . ?
C49A N19A N20A C55A -179.5(8) . . . . ?
N20A N19A C49A C50A -174.1(7) . . . . ?
N20A N19A C49A C54A 7.0(12) . . . . ?
C54A C49A C50A C51A 0.0 . . . . ?
N19A C49A C50A C51A -179.0(7) . . . . ?
C49A C50A C51A C52A 0.0 . . . . ?
C50A C51A C52A C53A 0.0 . . . . ?
C51A C52A C53A C54A 0.0 . . . . ?
C52A C53A C54A C49A 0.0 . . . . ?
C50A C49A C54A C53A 0.0 . . . . ?
N19A C49A C54A C53A 178.8(9) . . . . ?
N19A N20A C55A C57A 178.3(11) . . . . ?
N19A N20A C55A C56A -7.0(19) . . . . ?
N20A C55A C56A N21A -169.4(14) . . . . ?
C57A C55A C56A N21A 5.5(14) . . . . ?
N20A C55A C56A C60A -9(3) . . . . ?
C57A C55A C56A C60A 165.5(15) . . . . ?
C60A C56A N21A N22A -166(2) . . . . ?
C55A C56A N21A N22A -10.7(19) . . . . ?
C60A C56A N21A C59A 29(3) . . . . ?
C55A C56A N21A C59A -175.9(11) . . . . ?
C56A N21A N22A C57A 10.2(19) . . . . ?
C59A N21A N22A C57A 176.7(10) . . . . ?
N21A N22A C57A C58A -172.5(14) . . . . ?
N21A N22A C57A C55A -4.3(15) . . . . ?
N20A C55A C57A N22A 175.5(11) . . . . ?
C56A C55A C57A N22A -1.0(16) . . . . ?
N20A C55A C57A C58A -17(2) . . . . ?
C56A C55A C57A C58A 166.8(16) . . . . ?
C49 N19 N20 C55 -176.0(9) . . . . ?
N20 N19 C49 C50 179.8(9) . . . . ?
N20 N19 C49 C54 -7.2(16) . . . . ?
C54 C49 C50 C51 0.0 . . . . ?
N19 C49 C50 C51 173.4(10) . . . . ?
C49 C50 C51 C52 0.0 . . . . ?
C50 C51 C52 C53 0.0 . . . . ?
C51 C52 C53 C54 0.0 . . . . ?
C52 C53 C54 C49 0.0 . . . . ?
C50 C49 C54 C53 0.0 . . . . ?
N19 C49 C54 C53 -172.7(11) . . . . ?
N19 N20 C55 C56 0.8(16) . . . . ?
N19 N20 C55 C57 -178.8(9) . . . . ?
N20 C55 C56 C60 -17(3) . . . . ?
C57 C55 C56 C60 162(2) . . . . ?
N20 C55 C56 N21 -179.6(11) . . . . ?
C57 C55 C56 N21 0.0 . . . . ?
C60 C56 N21 N22 -167.5(17) . . . . ?
C55 C56 N21 N22 0.0 . . . . ?
C60 C56 N21 C59 19.0(18) . . . . ?
C55 C56 N21 C59 -173.5(14) . . . . ?
C56 N21 N22 C57 0.0 . . . . ?
C59 N21 N22 C57 174.0(12) . . . . ?
N20 C55 C57 C58 -3.9(16) . . . . ?
C56 C55 C57 C58 176.4(16) . . . . ?
N20 C55 C57 N22 179.7(8) . . . . ?
C56 C55 C57 N22 0.0 . . . . ?
N21 N22 C57 C58 -176.8(15) . . . . ?
N21 N22 C57 C55 0.0 . . . . ?
 
_refine_diff_density_max    1.269
_refine_diff_density_min   -1.103
_refine_diff_density_rms    0.102

_shelx_res_file
;

    rk95_sq.res created by SHELXL-2014/7


TITL rk95a_a.res in P2(1)/c
REM Old TITL rk95a in P2(1)/a
REM SHELXT solution in P2(1)/c
REM R1 0.252, Rweak 0.045, Alpha 0.070, Orientation a =c, b =-b, C12 =a
REM Formula found by SHELXT: C60 N30 O12 Pd3
REM C13A 1 1.143319 0.315341 1.233023 -21.00000 0.15069
REM C18A 1 0.99600 0.29860 0.86420 -21.00000 0.05000
REM C10A 1 0.916584 0.670757 1.428959 -61.00000 0.05918
REM C60 1 0.327871 0.545333 0.323195 41.00000 0.24347
REM <olex2.extras>
REM <HklSrc "%./rk95a.hkl">
REM </olex2.extras>
CELL 1.54184 22.2791 41.4992 15.0897 90 138.302 90
ZERR 2 0.0005 0.0004 0.0003 0 0.004 0
LATT 1
SYMM -X,0.5+Y,0.5-Z
SFAC  C  H  N  O  Pd
UNIT 237.71 341.33 102.63 46.19 12

L.S. 50
PLAN  -200
TEMP -173
SIZE 0.178 0.103 0.082
BOND $H
CONF
WPDB -2
BUMP
SHEL 20.0 0.85
fmap 2 53
EQIV_$1 -1+x,y,-1+z
RIGU 0.01 N19A > H60C
RIGU 0.01 N19 > H60F
RIGU 0.01 N25 > O9

ISOR 0.01 N25 O7
ISOR 0.01 C8 C12
ISOR 0.01 N27 O14
DFIX 1.4 0.01 N20A C55A
DFIX 1.4 0.01 N19 C49
DFIX 1.4 0.01 N20 C55
DFIX 1.25 0.01 N20 N19
DFIX 1.25 0.01 N20A N19A
DFIX 1.5 0.01 N21A C59A
DFIX 1.5 0.01 N21 C59
DFIX 1.5 0.01 C7 C8
DANG 2.3 N20A C49A
DANG 2.3 N20 C49
DANG 2.3 N20 C49
DANG 2.3 N19 C55
DANG 2.3 C59A N21A
EADP O15 O13
EADP N6 C11
EADP N16 C25
DFIX -2.1 0.01 H35 H16E_$1
acta
DAMP 700

REM OMIT -5 4 2
OMIT -8 3 2
OMIT -5 1 5
OMIT 5 5 1
OMIT -2 8 3
OMIT -6 5 3
OMIT 0 5 3
OMIT -1 1 4
OMIT -7 6 1
OMIT 1 7 1
OMIT -5 2 4
OMIT 5 7 1
REM OMIT -1 19 3
REM OMIT -11 10 4
REM OMIT -3 9 2
REM OMIT 0 20 0
REM OMIT -2 1 3
REM OMIT 0 12 0
REM <olex2.extras>
REM <HklSrc "%./rk95a_sq.hkl">
REM </olex2.extras>

ABIN
ACTA
REM WGHT    0.185900   21.622404
WGHT    0.148700   16.972500
FVAR       0.14091   0.92221   0.55127   0.84636   0.92788   1.60986   0.94436
FVAR       0.38700   0.21926
PD1   5    0.438940    0.330618    0.700721    11.00000    0.07667    0.11172 =
         0.07996   -0.00054    0.05890   -0.01608
N1    3    0.482539    0.310151    0.866035    11.00000    0.11852    0.11641 =
         0.09597    0.01097    0.07980   -0.01462
N2    3    0.387066    0.285628    0.614911    11.00000    0.10789    0.12507 =
         0.11684   -0.01803    0.08673   -0.04051
C1    1    0.464536    0.274416    0.835328    11.00000    0.16083    0.11398 =
         0.13698    0.01769    0.10602   -0.02821
AFIX  23
H1A   2    0.516181    0.264174    0.861632    11.00000   -1.20000
H1B   2    0.458280    0.264289    0.887517    11.00000   -1.20000
AFIX   0
C2    1    0.381004    0.269060    0.691294    11.00000    0.16037    0.13371 =
         0.13764   -0.02259    0.11810   -0.05120
AFIX  23
H2A   2    0.372567    0.245707    0.671456    11.00000   -1.20000
H2B   2    0.328275    0.277089    0.666854    11.00000   -1.20000
AFIX   0
C3    1    0.427482    0.324014    0.877732    11.00000    0.27118    0.18926 =
         0.19849    0.00298    0.21096   -0.02386
AFIX 137
H3A   2    0.445619    0.314392    0.954297    11.00000   -1.50000
H3B   2    0.363567    0.319453    0.796317    11.00000   -1.50000
H3C   2    0.436799    0.347378    0.890326    11.00000   -1.50000
AFIX   0
C4    1    0.579836    0.315652    0.987442    11.00000    0.15910    0.13214 =
         0.08925    0.00569    0.07867   -0.03006
AFIX 137
H4A   2    0.592210    0.338849    1.000398    11.00000   -1.50000
H4B   2    0.614194    0.305117    0.977994    11.00000   -1.50000
H4C   2    0.597730    0.306646    1.064574    11.00000   -1.50000
AFIX   0
C5    1    0.446858    0.269829    0.613286    11.00000    0.16189    0.10209 =
         0.15161   -0.03323    0.12741   -0.04236
AFIX 137
H5A   2    0.442330    0.281463    0.551954    11.00000   -1.50000
H5B   2    0.427786    0.247432    0.583712    11.00000   -1.50000
H5C   2    0.509488    0.270277    0.703130    11.00000   -1.50000
AFIX   0
C6    1    0.294120    0.287153    0.476149    11.00000    0.09448    0.17091 =
         0.11137   -0.03939    0.06961   -0.05459
AFIX 137
H6A   2    0.270914    0.265246    0.442283    11.00000   -1.50000
H6B   2    0.294950    0.298382    0.419938    11.00000   -1.50000
H6C   2    0.255104    0.298837    0.474575    11.00000   -1.50000
AFIX   0
PART    1
PD2   5    0.910194    0.356277    0.872683    21.00000    0.04398    0.10599 =
         0.09105    0.00429    0.04278    0.01071
N3    3    1.018468    0.340091    1.063256    21.00000    0.05270    0.15526 =
         0.11660    0.03613    0.05057    0.02185
N4    3    0.921750    0.314326    0.812472    21.00000    0.07637    0.11409 =
         0.14855    0.00410    0.07660    0.01839
C13   1    1.060369    0.315779    1.054479    21.00000    0.09726    0.25460 =
         0.16278    0.07248    0.08916    0.07822
AFIX  23
H13A  2    1.095633    0.326304    1.045740    21.00000   -1.20000
H13B  2    1.102336    0.302709    1.136986    21.00000   -1.20000
AFIX   0
C14   1    0.993127    0.295267    0.941884    21.00000    0.15215    0.14235 =
         0.19892    0.05572    0.12561    0.08596
AFIX  23
H14A  2    0.963451    0.282694    0.956699    21.00000   -1.20000
H14B  2    1.022642    0.279863    0.933564    21.00000   -1.20000
AFIX   0
C15   1    0.988324    0.327292    1.117858    21.00000    0.09500    0.15347 =
         0.12251    0.04321    0.07334    0.02234
AFIX 137
H15A  2    1.037595    0.315052    1.199432    21.00000   -1.50000
H15B  2    0.936052    0.313159    1.051788    21.00000   -1.50000
H15C  2    0.971580    0.345283    1.138121    21.00000   -1.50000
AFIX   0
C16   1    1.086575    0.364468    1.157699    21.00000    0.05223    0.24262 =
         0.10588    0.03971    0.03876   -0.01049
AFIX 137
H16A  2    1.108434    0.373866    1.126218    21.00000   -1.50000
H16B  2    1.137080    0.354493    1.245075    21.00000   -1.50000
H16C  2    1.059971    0.381424    1.165259    21.00000   -1.50000
AFIX   0
C17   1    0.953290    0.322609    0.758332    21.00000    0.16505    0.18430 =
         0.19716    0.00411    0.15355    0.04107
AFIX 137
H17A  2    0.973337    0.303032    0.749911    21.00000   -1.50000
H17B  2    1.003743    0.337791    0.818326    21.00000   -1.50000
H17C  2    0.903937    0.332557    0.670460    21.00000   -1.50000
AFIX   0
C18   1    0.837808    0.295830    0.719076    21.00000    0.12355    0.13245 =
         0.15731   -0.01079    0.09915    0.02816
AFIX 137
H18A  2    0.848651    0.274729    0.703882    21.00000   -1.50000
H18B  2    0.792133    0.307485    0.634400    21.00000   -1.50000
H18C  2    0.816366    0.292875    0.756335    21.00000   -1.50000
AFIX   0
PART 0
PART    2
PD2A  5    0.917513    0.363453    0.916603   -21.00000    0.05001
SAME N3 > C18
N3A   3    1.021145    0.350068    1.108691   -21.00000    0.05989
N4A   3    0.935800    0.318782    0.871394   -21.00000    0.05069
C13A  1    1.068630    0.324945    1.115419   -21.00000    0.08138
AFIX  23
H13C  2    1.106579    0.334462    1.110030   -21.00000   -1.20000
H13D  2    1.108774    0.313556    1.201732   -21.00000   -1.20000
AFIX   0
C14A  1    1.006297    0.302401    1.008255   -21.00000    0.04442
AFIX  23
H14C  2    0.975038    0.290611    1.021863   -21.00000   -1.20000
H14D  2    1.040300    0.286472    1.010103   -21.00000   -1.20000
AFIX   0
C15A  1    0.988374    0.341117    1.162941   -21.00000    0.04360
AFIX 137
H15D  2    1.039597    0.334284    1.255931   -21.00000   -1.50000
H15E  2    0.944903    0.323406    1.110271   -21.00000   -1.50000
H15F  2    0.959134    0.359791    1.158193   -21.00000   -1.50000
AFIX   0
C16A  1    1.074745    0.378799    1.176617   -21.00000    0.08489
AFIX  33
H16D  2    1.039925    0.395305    1.169658   -21.00000   -1.50000
H16E  2    1.129661    0.373868    1.270697   -21.00000   -1.50000
H16F  2    1.091155    0.386791    1.135758   -21.00000   -1.50000
AFIX   0
C17A  1    0.971998    0.323391    0.821495   -21.00000    0.05348
AFIX 137
H17D  2    0.922561    0.322475    0.723937   -21.00000   -1.50000
H17E  2    1.015770    0.306342    0.856667   -21.00000   -1.50000
H17F  2    1.001795    0.344429    0.850613   -21.00000   -1.50000
AFIX   0
C18A  1    0.854904    0.298284    0.779849   -21.00000   -1.20000
AFIX 137
H18D  2    0.805286    0.310079    0.697029   -21.00000   -1.50000
H18E  2    0.837718    0.292402    0.821493   -21.00000   -1.50000
H18F  2    0.867795    0.278708    0.760011   -21.00000   -1.50000
AFIX   0
PART    0
PART 9
PD3   5    0.898858    0.592484    1.330292    51.00000    0.06912    0.09314 =
         0.05990    0.00483    0.04353    0.00412
PART 0
PART 10
PD3A  5    0.874924    0.591971    1.347072   -51.00000    0.09186
PART 0
N5    3    0.939464    0.639754    1.378196    11.00000    0.08784    0.10267 =
         0.09559   -0.01884    0.05771   -0.00861
N6    3    1.034812    0.582060    1.487525    11.00000    0.08589    0.13574 =
         0.07745    0.00562    0.04450    0.00980
C7    1    1.036871    0.639747    1.508490    11.00000    0.12705    0.11013 =
         0.14541   -0.01963    0.06250   -0.02032
AFIX  23
H7A   2    1.063694    0.660447    1.518840    11.00000   -1.20000
H7B   2    1.043092    0.638380    1.580562    11.00000   -1.20000
AFIX   0
C8    1    1.087824    0.613254    1.524283    11.00000    0.11146    0.13034 =
         0.15704   -0.00273    0.07778   -0.01664
AFIX  23
H8A   2    1.149500    0.612189    1.617307    11.00000   -1.20000
H8B   2    1.092377    0.616303    1.464386    11.00000   -1.20000
AFIX   0
C9    1    0.895557    0.656821    1.402686    11.00000    0.17731    0.11352 =
         0.16924   -0.03292    0.13813   -0.01806
AFIX 137
H9A   2    0.917920    0.679027    1.429765    11.00000   -1.50000
H9B   2    0.909153    0.645895    1.473680    11.00000   -1.50000
H9C   2    0.830150    0.656988    1.321040    11.00000   -1.50000
AFIX   0
C10   1    0.914626    0.655873    1.268295    11.00000    0.19485    0.10026 =
         0.14991   -0.00907    0.13551   -0.02761
AFIX 137
H10A  2    0.929670    0.678820    1.289020    11.00000   -1.50000
H10B  2    0.849662    0.653445    1.186559    11.00000   -1.50000
H10C  2    0.947881    0.646170    1.255570    11.00000   -1.50000
AFIX   0
C11   1    1.063266    0.559839    1.449734    11.00000    0.08589    0.13574 =
         0.07745    0.00562    0.04450    0.00980
AFIX 137
H11A  2    1.129163    0.560334    1.517145    11.00000   -1.50000
H11B  2    1.036116    0.566248    1.363268    11.00000   -1.50000
H11C  2    1.043685    0.537970    1.443335    11.00000   -1.50000
AFIX   0
C12   1    1.058851    0.568845    1.600436    11.00000    0.14025    0.21247 =
         0.10234    0.04403    0.08397    0.05394
AFIX 137
H12A  2    1.030929    0.547597    1.576788    11.00000   -1.50000
H12B  2    1.037192    0.583298    1.623308    11.00000   -1.50000
H12C  2    1.124583    0.566763    1.677070    11.00000   -1.50000
AFIX   0
N7    3    0.397826    0.349545    0.538147    11.00000    0.05368    0.12995 =
         0.06917    0.00245    0.04373   -0.00737
N8    3    0.401520    0.366660    0.405451    11.00000    0.04410    0.12434 =
         0.06151    0.00647    0.03416   -0.00504
N9    3    0.804200    0.372271    0.688645    11.00000    0.05056    0.09323 =
         0.08977   -0.00131    0.04994    0.00209
N10   3    0.660973    0.382700    0.503088    11.00000    0.05272    0.09099 =
         0.08214    0.00006    0.04795   -0.00045
N11   3    0.234410    0.396586   -0.166171    11.00000    0.06945    0.10062 =
         0.06967    0.00247    0.05106    0.00344
N12   3    0.359266    0.388952    0.044909    11.00000    0.06007    0.10061 =
         0.06423    0.00807    0.04260    0.00742
C19   1    0.573270    0.383485    0.851460    11.00000    0.06904    0.09255 =
         0.08324    0.01157    0.05557    0.00569
AFIX  43
H19   2    0.615453    0.370107    0.868069    11.00000   -1.20000
AFIX   0
C20   1    0.456802    0.399918    0.791511    11.00000    0.09089    0.11964 =
         0.11962    0.00377    0.08465    0.00429
AFIX  43
H20   2    0.399350    0.400293    0.756079    11.00000   -1.20000
AFIX   0
C21   1    0.515178    0.425269    0.852552    11.00000    0.09866    0.10651 =
         0.13240    0.00158    0.09220    0.00038
AFIX  43
H21   2    0.506503    0.446249    0.866690    11.00000   -1.20000
AFIX   0
C22   1    0.842657    0.526927    1.201932    11.00000    0.09530    0.09480 =
         0.06541    0.00486    0.05766    0.00017
AFIX  43
H22   2    0.858201    0.531403    1.159243    11.00000   -1.20000
AFIX   0
C23   1    0.826781    0.530611    1.326753    11.00000    0.14327    0.10550 =
         0.11494    0.00290    0.10669    0.00153
AFIX  43
H23   2    0.830082    0.538628    1.389273    11.00000   -1.20000
AFIX   0
C24   1    0.790021    0.502553    1.262286    11.00000    0.14712    0.10645 =
         0.11932    0.00606    0.11185   -0.00532
AFIX  43
H24   2    0.762060    0.487255    1.269402    11.00000   -1.20000
AFIX   0
C25   1    0.844983    0.398580    0.947499    11.00000    0.05770    0.11147 =
         0.08765   -0.00413    0.04975   -0.00814
AFIX  43
H25   2    0.810982    0.381113    0.933271    11.00000   -1.20000
AFIX   0
C26   1    0.901615    0.447335    0.991382    11.00000    0.08896    0.12375 =
         0.13037   -0.02854    0.08422   -0.03274
AFIX  43
H26   2    0.916002    0.469472    1.014810    11.00000   -1.20000
AFIX   0
C27   1    0.931981    0.427362    0.959985    11.00000    0.07973    0.13902 =
         0.13210   -0.02702    0.07697   -0.02767
AFIX  43
H27   2    0.970546    0.433456    0.955084    11.00000   -1.20000
AFIX   0
C28   1    0.667355    0.431732    0.953629    11.00000    0.07968    0.09364 =
         0.08472    0.01202    0.06058    0.00022
C29   1    0.695735    0.457504    1.035883    11.00000    0.09025    0.09233 =
         0.08373    0.01909    0.06593    0.01147
AFIX  43
H29   2    0.662542    0.463719    1.050366    11.00000   -1.20000
AFIX   0
C30   1    0.771889    0.473968    1.096189    11.00000    0.09671    0.08525 =
         0.07845    0.00903    0.06211   -0.00187
C31   1    0.822416    0.465335    1.080778    11.00000    0.08382    0.10085 =
         0.08003   -0.00025    0.06058   -0.00813
AFIX  43
H31   2    0.875524    0.476928    1.124283    11.00000   -1.20000
AFIX   0
C32   1    0.794808    0.439362    1.000549    11.00000    0.07102    0.10311 =
         0.07465   -0.00410    0.04904   -0.01029
C33   1    0.715221    0.423031    0.933054    11.00000    0.07770    0.09546 =
         0.08734    0.00340    0.06272   -0.00253
AFIX  43
H33   2    0.694566    0.406021    0.873359    11.00000   -1.20000
AFIX   0
N13   3    0.492756    0.373989    0.788682    11.00000    0.07363    0.10547 =
         0.08507    0.00844    0.06073   -0.00185
N14   3    0.588106    0.414125    0.888654    11.00000    0.08144    0.09113 =
         0.09247    0.00924    0.06806    0.00313
N15   3    0.898018    0.396926    0.936430    11.00000    0.05093    0.11878 =
         0.08934   -0.00828    0.04570   -0.01210
N16   3    0.845814    0.428961    0.982321    11.00000    0.05770    0.11147 =
         0.08765   -0.00413    0.04975   -0.00814
N17   3    0.859233    0.546122    1.288112    11.00000    0.09974    0.10126 =
         0.07247    0.01503    0.06222    0.00736
N18   3    0.800539    0.500125    1.183596    11.00000    0.11100    0.09676 =
         0.08191    0.00531    0.07314   -0.00323
C34   1    0.446553    0.350867    0.520309    11.00000    0.05671    0.10912 =
         0.07129    0.00437    0.04645   -0.00642
AFIX  43
H34   2    0.505383    0.342026    0.579332    11.00000   -1.20000
AFIX   0
C35   1    0.318682    0.364835    0.432195    11.00000    0.04576    0.19142 =
         0.07175    0.00848    0.04080   -0.00150
AFIX  43
H35   2    0.269653    0.367503    0.418031    11.00000   -1.20000
AFIX   0
C36   1    0.321268    0.375466    0.351441    11.00000    0.05384    0.18854 =
         0.07046    0.00816    0.04611    0.00656
AFIX  43
H36   2    0.275050    0.387090    0.270808    11.00000   -1.20000
AFIX   0
C37   1    0.718263    0.366191    0.617704    11.00000    0.05325    0.08853 =
         0.08736    0.00166    0.04997    0.00344
AFIX  43
H37   2    0.700768    0.352169    0.645120    11.00000   -1.20000
AFIX   0
C38   1    0.798607    0.393934    0.616891    11.00000    0.05194    0.13464 =
         0.09947    0.00190    0.05450   -0.00245
AFIX  43
H38   2    0.849097    0.403577    0.644242    11.00000   -1.20000
AFIX   0
C39   1    0.710013    0.400376    0.498272    11.00000    0.05724    0.12553 =
         0.10121    0.01846    0.05600    0.00613
AFIX  43
H39   2    0.687955    0.414111    0.428487    11.00000   -1.20000
AFIX   0
C40   1    0.267969    0.393140   -0.049650    11.00000    0.05784    0.10899 =
         0.07077    0.00904    0.04712    0.00546
AFIX  43
H40   2    0.234272    0.393490   -0.033250    11.00000   -1.20000
AFIX   0
C41   1    0.380284    0.388979   -0.018042    11.00000    0.06263    0.18697 =
         0.07819    0.01276    0.05365    0.01695
AFIX  43
H41   2    0.438709    0.386229    0.021592    11.00000   -1.20000
AFIX   0
C42   1    0.301568    0.393728   -0.150594    11.00000    0.08533    0.14772 =
         0.08437    0.00555    0.06819    0.00620
AFIX  43
H42   2    0.295758    0.394802   -0.219627    11.00000   -1.20000
AFIX   0
C43   1    0.437790    0.373061    0.359622    11.00000    0.05633    0.10086 =
         0.06802    0.00227    0.04505   -0.00149
C44   1    0.529934    0.376227    0.451510    11.00000    0.05623    0.09648 =
         0.06731    0.00537    0.04410    0.00582
AFIX  43
H44   2    0.569017    0.374751    0.544332    11.00000   -1.20000
AFIX   0
C45   1    0.563892    0.381613    0.404763    11.00000    0.05289    0.08500 =
         0.07779    0.00475    0.04789    0.00546
C46   1    0.509940    0.386289    0.274103    11.00000    0.05896    0.08869 =
         0.07730    0.00650    0.05080    0.00298
AFIX  43
H46   2    0.535032    0.391038    0.245322    11.00000   -1.20000
AFIX   0
C47   1    0.417019    0.384003    0.182804    11.00000    0.05970    0.09313 =
         0.06634    0.00474    0.04461    0.00462
C48   1    0.379521    0.377080    0.223360    11.00000    0.04750    0.10521 =
         0.06942    0.00322    0.04033   -0.00272
AFIX  43
H48   2    0.316056    0.375120    0.160421    11.00000   -1.20000
AFIX   0
PART    6
N19A  3    0.632069    0.483270    0.689850    81.00000    0.11727
N20A  3    0.611677    0.501955    0.729120    81.00000    0.11072
AFIX  66
C49A  1    0.710927    0.496759    0.735866    81.00000    0.11120
C50A  1    0.732469    0.478942    0.684536    81.00000    0.11809
AFIX  43
H50A  2    0.695854    0.461182    0.627292    81.00000   -1.20000
AFIX  65
C51A  1    0.807584    0.487109    0.716963    81.00000    0.14184
AFIX  43
H51A  2    0.822307    0.474932    0.681880    81.00000   -1.20000
AFIX  65
C52A  1    0.861158    0.513093    0.800719    81.00000    0.11557
AFIX  43
H52A  2    0.912497    0.518675    0.822882    81.00000   -1.20000
AFIX  65
C53A  1    0.839618    0.530912    0.852050    81.00000    0.13377
AFIX  43
H53A  2    0.876233    0.548671    0.909292    81.00000   -1.20000
AFIX  65
C54A  1    0.764503    0.522744    0.819624    81.00000    0.12396
AFIX  43
H54A  2    0.749780    0.534921    0.854707    81.00000   -1.20000
AFIX   0
C55A  1    0.534675    0.488585    0.685107    81.00000    0.12517
C56A  1    0.466472    0.461060    0.597468    81.00000    0.11602
N21A  3    0.406355    0.470497    0.594257    81.00000    0.12127
N22A  3    0.418761    0.493130    0.668090    81.00000    0.11256
C57A  1    0.501491    0.506856    0.725365    81.00000    0.11011
C58A  1    0.553430    0.531579    0.831954    81.00000    0.10194
AFIX 137
H58A  2    0.518620    0.551637    0.796028    81.00000   -1.50000
H58B  2    0.610918    0.535522    0.865125    81.00000   -1.50000
H58C  2    0.565073    0.523914    0.905145    81.00000   -1.50000
AFIX   0
C59A  1    0.322956    0.449874    0.524942    81.00000   -1.20000
AFIX 137
H59A  2    0.292791    0.458835    0.543963    81.00000   -1.50000
H59B  2    0.341933    0.427707    0.558269    81.00000   -1.50000
H59C  2    0.281130    0.449971    0.428530    81.00000   -1.50000
AFIX   0
C60A  1    0.463261    0.443259    0.518906    81.00000    0.12911
AFIX 137
H60A  2    0.400180    0.439461    0.432920    81.00000   -1.50000
H60B  2    0.493426    0.422563    0.562191    81.00000   -1.50000
H60C  2    0.493850    0.454855    0.504688    81.00000   -1.50000
AFIX   0
PART 0
PART    5
N19   3    0.553262    0.542785    0.557589    31.00000    0.35954    0.11269 =
         0.22565   -0.01402    0.21607    0.00670
N20   3    0.563958    0.536323    0.650289    31.00000    0.31997    0.07280 =
         0.18582   -0.01397    0.18993   -0.00333
AFIX  66
C49   1    0.639786    0.542787    0.615778    31.00000    0.34130    0.08178 =
         0.23884   -0.00542    0.21964    0.00396
C50   1    0.642755    0.549381    0.528786    31.00000    0.36440    0.17313 =
         0.24428   -0.00314    0.23001    0.01412
AFIX  43
H50   2    0.588307    0.551197    0.435915    31.00000   -1.20000
AFIX  65
C51   1    0.725391    0.553318    0.577680    31.00000    0.35296    0.23461 =
         0.23537   -0.02783    0.22313   -0.01368
AFIX  43
H51   2    0.727420    0.557825    0.518224    31.00000   -1.20000
AFIX  65
C52   1    0.805057    0.550661    0.713565    31.00000    0.32741    0.12490 =
         0.21876   -0.00482    0.21122    0.01715
AFIX  43
H52   2    0.861535    0.553351    0.746981    31.00000   -1.20000
AFIX  65
C53   1    0.802089    0.544067    0.800559    31.00000    0.34556    0.20408 =
         0.23396   -0.01659    0.21668   -0.00874
AFIX  43
H53   2    0.856538    0.542251    0.893430    31.00000   -1.20000
AFIX  65
C54   1    0.719454    0.540130    0.751667    31.00000    0.36742    0.19728 =
         0.25021    0.00068    0.23610    0.01692
AFIX  43
H54   2    0.717426    0.535623    0.811123    31.00000   -1.20000
AFIX  56
C55   1    0.475827    0.534276    0.586758    31.00000    0.29080    0.10070 =
         0.18255    0.01807    0.15219    0.03475
C56   1    0.386277    0.537143    0.455509    31.00000    0.29921    0.09462 =
         0.18317    0.00467    0.15106    0.02550
N21   3    0.326227    0.532316    0.461426    31.00000    0.28926    0.15713 =
         0.20234    0.03160    0.15048    0.04745
N22   3    0.378663    0.526466    0.596333    31.00000    0.25794    0.14334 =
         0.18437    0.01945    0.13524    0.04231
C57   1    0.471122    0.527677    0.673792    31.00000    0.25701    0.06686 =
         0.17584    0.03020    0.14863    0.02931
AFIX   0
C58   1    0.531028    0.522109    0.792523    31.00000    0.26325    0.11065 =
         0.16509    0.01370    0.13666    0.02748
AFIX 137
H58D  2    0.573027    0.540341    0.840389    31.00000   -1.50000
H58E  2    0.563426    0.502600    0.810168    31.00000   -1.50000
H58F  2    0.504990    0.518893    0.822858    31.00000   -1.50000
AFIX   0
C59   1    0.224977    0.529680    0.349702    31.00000    0.27509    0.40671 =
         0.19684    0.09707    0.11718    0.01279
AFIX 137
H59D  2    0.202210    0.532622    0.385039    31.00000   -1.50000
H59E  2    0.207252    0.508363    0.308303    31.00000   -1.50000
H59F  2    0.199518    0.546340    0.282989    31.00000   -1.50000
AFIX   0
C60   1    0.346179    0.548312    0.345202    31.00000    0.26307    0.26087 =
         0.17981    0.05545    0.13064    0.05454
AFIX 137
H60D  2    0.336671    0.571497    0.342782    31.00000   -1.50000
H60E  2    0.287722    0.537545    0.274070    31.00000   -1.50000
H60F  2    0.382712    0.544650    0.332287    31.00000   -1.50000
AFIX   0
PART    0
N23   3    1.093996    0.402326    0.923884    11.00000    0.06776    0.10155 =
         0.08603   -0.00473    0.05722   -0.00104
O1    4    1.151294    0.382899    1.010187    11.00000    0.06907    0.16904 =
         0.10508    0.03511    0.06027    0.02192
O2    4    1.016976    0.401938    0.869739    11.00000    0.07152    0.19486 =
         0.18517    0.04309    0.08877    0.02286
O3    4    1.110424    0.422829    0.887325    11.00000    0.12751    0.15900 =
         0.18611    0.05239    0.12548    0.02859
N24   3    0.687534    0.330745    0.809932    11.00000    0.05778    0.10937 =
         0.08573   -0.00299    0.04388   -0.00413
O4    4    0.756136    0.318933    0.851387    11.00000    0.08282    0.11497 =
         0.17159    0.02416    0.08804    0.01419
O5    4    0.663534    0.358674    0.763708    11.00000    0.06101    0.10715 =
         0.07408    0.00187    0.04461   -0.00108
O6    4    0.643587    0.315180    0.817963    11.00000    0.09800    0.12826 =
         0.12916    0.02045    0.08445   -0.00139
SAME N23 > O3
N25   3    0.644783    0.408946    0.195447    11.00000    0.17162    0.18691 =
         0.10908    0.02041    0.09359   -0.01490
O7    4    0.707360    0.425818    0.242328    11.00000    0.13213    0.26994 =
         0.16814    0.05032    0.10780   -0.02296
O8    4    0.589168    0.427052    0.179691    11.00000    0.16580    0.33721 =
         0.21840   -0.02194    0.14037    0.00443
O9    4    0.609599    0.382879    0.171474    11.00000    0.20929    0.28828 =
         0.25383   -0.04625    0.18226   -0.06075
PART    7
SAME N23 > O3
N27   3    0.777898    0.620811    1.459593    41.00000    0.18460    0.23018 =
         0.15916    0.00144    0.14042    0.00421
O13   4    0.735727    0.644881    1.399696    41.00000    0.36736    0.24532 =
         0.41875   -0.01460    0.35191   -0.00119
O14   4    0.847484    0.635996    1.574481    41.00000    0.40614    0.42444 =
         0.33522   -0.05919    0.29104   -0.00889
O15   4    0.806796    0.592362    1.471944    41.00000    0.36736    0.24532 =
         0.41875   -0.01460    0.35191   -0.00119
PART 0

HKLF 4

REM  rk95a_a.res in P2(1)/c
REM R1 =  0.0826 for   14013 Fo > 4sig(Fo)  and  0.0878 for all   15815 data
REM    990 parameters refined using    225 restraints

END

WGHT      0.1435     17.9670

REM Highest difference peak  1.269,  deepest hole -1.103,  1-sigma level  0.102
Q1    1   0.4431  0.3015  0.6942  11.00000  0.05    1.27
Q2    1   0.6785  0.3837  0.1837  11.00000  0.05    1.10
Q3    1   0.9009  0.6181  1.3351  11.00000  0.05    1.09
Q4    1   0.3967  0.3434  0.6808  11.00000  0.05    1.06
Q5    1   0.9174  0.3619  0.8262  11.00000  0.05    1.04
Q6    1   0.4435  0.3183  0.6588  11.00000  0.05    1.04
Q7    1   0.9194  0.3769  0.8987  11.00000  0.05    0.99
Q8    1   0.4804  0.3454  0.7409  11.00000  0.05    0.88
Q9    1   0.4567  0.3227  0.7772  11.00000  0.05    0.86
Q10   1   0.9582  0.6176  1.6488  11.00000  0.05    0.79
Q11   1   0.4163  0.3358  0.7431  11.00000  0.05    0.75
Q12   1   0.8598  0.5801  1.5256  11.00000  0.05    0.70
Q13   1   0.3365  0.5168  0.6610  11.00000  0.05    0.67
Q14   1   0.8963  0.5989  1.2802  11.00000  0.05    0.65
Q15   1   1.0567  0.6051  1.5675  11.00000  0.05    0.56
Q16   1   0.5819  0.4805  0.6705  11.00000  0.05    0.51
Q17   1   0.6022  0.4581  0.1374  11.00000  0.05    0.50
Q18   1   0.4787  0.4399  0.5993  11.00000  0.05    0.49
Q19   1   0.9311  0.5106  0.9271  11.00000  0.05    0.47
Q20   1   1.0819  0.3979  0.8354  11.00000  0.05    0.45
Q21   1   0.9061  0.5981  1.5744  11.00000  0.05    0.45
Q22   1   0.6243  0.5356  0.7006  11.00000  0.05    0.45
Q23   1   0.7719  0.5815  1.4269  11.00000  0.05    0.44
Q24   1   0.6239  0.4492  0.1591  11.00000  0.05    0.44
Q25   1   0.4994  0.4607  0.4593  11.00000  0.05    0.44
Q26   1   0.8539  0.5846  1.6257  11.00000  0.05    0.42
Q27   1   0.7577  0.5398  0.8251  11.00000  0.05    0.42
Q28   1   0.4041  0.5027  0.7151  11.00000  0.05    0.41
Q29   1   1.1619  0.4175  0.9994  11.00000  0.05    0.39
Q30   1   1.2218  0.3403  1.5230  11.00000  0.05    0.38
Q31   1   0.4597  0.2554  0.7626  11.00000  0.05    0.37
Q32   1   0.7153  0.5232  0.8468  11.00000  0.05    0.35
Q33   1   0.4002  0.3443  0.3966  11.00000  0.05    0.34
Q34   1   1.2771  0.3380  1.6430  11.00000  0.05    0.34
Q35   1   1.1562  0.3404  1.4410  11.00000  0.05    0.33
Q36   1   0.9983  0.5557  1.5806  11.00000  0.05    0.33
Q37   1   0.7971  0.5951  1.5048  11.00000  0.05    0.32
Q38   1   0.6429  0.5412  0.6563  11.00000  0.05    0.31
Q39   1   1.0649  0.5822  1.4349  11.00000  0.05    0.31
Q40   1   0.4977  0.4779  0.6353  11.00000  0.05    0.30
Q41   1   0.4200  0.3559  0.4387  11.00000  0.05    0.29
Q42   1   0.5717  0.5394  0.8857  11.00000  0.05    0.29
Q43   1   0.4026  0.2598  0.6366  11.00000  0.05    0.28
Q44   1   0.8409  0.6596  1.3775  11.00000  0.05    0.28
Q45   1   1.0292  0.4101  0.8361  11.00000  0.05    0.28
Q46   1   0.4222  0.3726  0.3948  11.00000  0.05    0.27
Q47   1   0.4213  0.3392  0.5269  11.00000  0.05    0.27
Q48   1   0.3976  0.5018  0.6013  11.00000  0.05    0.27
Q49   1   0.7150  0.3383  0.8841  11.00000  0.05    0.26
Q50   1   1.0150  0.3017  1.0685  11.00000  0.05    0.26
Q51   1   0.8033  0.5182  1.1961  11.00000  0.05    0.25
Q52   1   0.4371  0.3251  0.5069  11.00000  0.05    0.25
Q53   1   0.7561  0.6216  1.1470  11.00000  0.05    0.25
Q54   1   1.0415  0.6414  1.4442  11.00000  0.05    0.24
Q55   1   0.9168  0.6569  1.3482  11.00000  0.05    0.24
Q56   1   0.8004  0.4576  1.0163  11.00000  0.05    0.24
Q57   1   0.7041  0.4798  0.6902  11.00000  0.05    0.24
Q58   1   0.6009  0.4000  0.1770  11.00000  0.05    0.24
Q59   1   0.5455  0.3766  0.4210  11.00000  0.05    0.24
Q60   1   0.8812  0.6750  1.3634  11.00000  0.05    0.24
Q61   1   0.3258  0.2787  0.5702  11.00000  0.05    0.23
Q62   1   0.7623  0.5601  1.4994  11.00000  0.05    0.22
Q63   1   0.7599  0.4820  0.5570  11.00000  0.05    0.22
Q64   1   0.9171  0.4380  0.9243  11.00000  0.05    0.22
Q65   1   0.8182  0.5574  0.7623  11.00000  0.05    0.21
Q66   1   0.4019  0.3645  0.2729  11.00000  0.05    0.21
Q67   1   0.7785  0.3811  0.5578  11.00000  0.05    0.21
Q68   1   0.9779  0.5831  1.4853  11.00000  0.05    0.21
Q69   1   0.8044  0.3650  0.6208  11.00000  0.05    0.21
Q70   1   0.6563  0.3689  0.4851  11.00000  0.05    0.21
Q71   1   0.5195  0.5351  0.7673  11.00000  0.05    0.21
Q72   1   1.0649  0.4035  0.9410  11.00000  0.05    0.20
Q73   1   0.3079  0.3471  0.3316  11.00000  0.05    0.20
Q74   1   0.4527  0.4625  0.5088  11.00000  0.05    0.20
Q75   1   0.8774  0.4736  0.7070  11.00000  0.05    0.20
Q76   1   0.9227  0.2889  0.8795  11.00000  0.05    0.20
Q77   1   0.4054  0.4821  0.6381  11.00000  0.05    0.20
Q78   1   0.4028  0.3788  0.2176  11.00000  0.05    0.20
Q79   1   1.0809  0.5649  1.5367  11.00000  0.05    0.19
Q80   1   0.3268  0.3416  0.4108  11.00000  0.05    0.19
Q81   1   0.4626  0.3970  0.2163  11.00000  0.05    0.19
Q82   1   0.4192  0.3667  0.1999  11.00000  0.05    0.19
Q83   1   0.6975  0.4361  0.9274  11.00000  0.05    0.19
Q84   1   0.6792  0.3038  0.8722  11.00000  0.05    0.19
Q85   1   0.9410  0.3019  0.6925  11.00000  0.05    0.19
Q86   1   1.0009  0.3030  0.8796  11.00000  0.05    0.19
Q87   1   0.4441  0.2661  0.5602  11.00000  0.05    0.19
Q88   1   0.6875  0.3944  0.5028  11.00000  0.05    0.19
Q89   1   0.4975  0.2799  0.6039  11.00000  0.05    0.19
Q90   1   0.6635  0.3061  0.7797  11.00000  0.05    0.19
Q91   1   0.4415  0.3171  0.8369  11.00000  0.05    0.18
Q92   1   0.8333  0.5368  1.2270  11.00000  0.05    0.18
Q93   1   0.2609  0.5173  0.5809  11.00000  0.05    0.18
Q94   1   0.8799  0.4609  0.9293  11.00000  0.05    0.18
Q95   1   0.4014  0.3585  0.0374  11.00000  0.05    0.18
Q96   1   0.8018  0.3788  0.6524  11.00000  0.05    0.18
Q97   1   0.9178  0.3672  1.1639  11.00000  0.05    0.18
Q98   1   0.7837  0.4914  1.1245  11.00000  0.05    0.18
Q99   1   0.5400  0.5037  0.5407  11.00000  0.05    0.18
Q100  1   0.5021  0.3137  0.5714  11.00000  0.05    0.17
Q101  1   0.5949  0.3568  0.2064  11.00000  0.05    0.17
Q102  1   0.5634  0.4421  0.8368  11.00000  0.05    0.17
Q103  1   0.7822  0.5356  1.3366  11.00000  0.05    0.17
Q104  1   0.6198  0.3008  1.0598  11.00000  0.05    0.17
Q105  1   0.2608  0.3816 -0.0162  11.00000  0.05    0.17
Q106  1   1.0167  0.3200  1.2057  11.00000  0.05    0.16
Q107  1   0.9402  0.5442  1.6387  11.00000  0.05    0.16
Q108  1   0.4378  0.4196  0.5018  11.00000  0.05    0.16
Q109  1   0.4038  0.4005 -0.0043  11.00000  0.05    0.15
Q110  1   0.3426  0.3919 -0.0890  11.00000  0.05    0.15
Q111  1   0.4608  0.3146  1.0339  11.00000  0.05    0.15
Q112  1   0.9553  0.4223  1.1034  11.00000  0.05    0.15
Q113  1   0.7036  0.3976  0.4127  11.00000  0.05    0.15
Q114  1   0.5363  0.3623  0.1433  11.00000  0.05    0.15
Q115  1   1.0191  0.3187  1.2623  11.00000  0.05    0.15
Q116  1   0.9603  0.4235  0.8946  11.00000  0.05    0.15
Q117  1   1.1242  0.2990  1.4539  11.00000  0.05    0.15
Q118  1   0.8775  0.4958  1.5862  11.00000  0.05    0.15
Q119  1   0.5391  0.3697  0.3354  11.00000  0.05    0.14
Q120  1   0.9558  0.6792  1.4319  11.00000  0.05    0.14
Q121  1   0.3836  0.4605  0.5526  11.00000  0.05    0.14
Q122  1   0.8754  0.6580  1.1629  11.00000  0.05    0.14
Q123  1   0.2258  0.7996  0.1715  11.00000  0.05    0.14
Q124  1   0.7417  0.4624  1.0448  11.00000  0.05    0.14
Q125  1   0.3443  0.2834  0.2970  11.00000  0.05    0.14
Q126  1   1.0389  0.2994  1.3778  11.00000  0.05    0.14
Q127  1   0.4564  0.2873  1.0485  11.00000  0.05    0.14
Q128  1   0.8168  0.5573  1.3814  11.00000  0.05    0.14
Q129  1   0.9250  0.5194  0.9902  11.00000  0.05    0.14
Q130  1   0.4627  0.2389  0.6205  11.00000  0.05    0.14
Q131  1   1.1014  0.2813  1.1115  11.00000  0.05    0.14
Q132  1   0.7537  0.7142  1.1059  11.00000  0.05    0.14
Q133  1   0.8015  0.3788  0.7227  11.00000  0.05    0.13
Q134  1   0.9812  0.6365  1.5395  11.00000  0.05    0.13
Q135  1   0.6983  0.3597  0.7619  11.00000  0.05    0.13
Q136  1   0.9810  0.2946  1.3393  11.00000  0.05    0.13
Q137  1   0.7227  0.4981  1.2003  11.00000  0.05    0.13
Q138  1   0.6996  0.3777  0.7040  11.00000  0.05    0.13
Q139  1   0.9234  0.7381  1.3010  11.00000  0.05    0.13
Q140  1   0.3452  0.3948  0.3929  11.00000  0.05    0.13
Q141  1   0.7802  0.6601  1.1440  11.00000  0.05    0.13
Q142  1   0.9737  0.2995  1.1682  11.00000  0.05    0.13
Q143  1   0.7610  0.3814  0.9441  11.00000  0.05    0.13
Q144  1   0.9599  0.5745  1.6787  11.00000  0.05    0.13
Q145  1   0.2764  0.5184  0.5259  11.00000  0.05    0.13
Q146  1   0.5758  0.2977  0.9472  11.00000  0.05    0.13
Q147  1   1.0998  0.4610  0.8962  11.00000  0.05    0.13
Q148  1   0.2355  0.7369  0.9281  11.00000  0.05    0.12
Q149  1   1.1386  0.5741  1.5691  11.00000  0.05    0.12
Q150  1   0.7633  0.2958  0.8943  11.00000  0.05    0.12
Q151  1   0.3667  0.2746  0.4915  11.00000  0.05    0.12
Q152  1   0.8399  0.3429  0.8432  11.00000  0.05    0.12
Q153  1   0.8983  0.5222  1.6320  11.00000  0.05    0.12
Q154  1   0.4993  0.4829  0.5655  11.00000  0.05    0.12
Q155  1   0.5016  0.2034  0.7790  11.00000  0.05    0.12
Q156  1   0.9248  0.2592  0.9381  11.00000  0.05    0.12
Q157  1   1.1976  0.5447  1.6437  11.00000  0.05    0.12
Q158  1   0.3766  0.2965  0.3040  11.00000  0.05    0.12
Q159  1   0.4200  0.3983  0.6650  11.00000  0.05    0.12
Q160  1   0.2335  0.6578  0.8894  11.00000  0.05    0.12
Q161  1   0.3368  0.3134  0.3025  11.00000  0.05    0.12
Q162  1   0.3980  0.5630  0.6867  11.00000  0.05    0.12
Q163  1   0.8402  0.7167  1.0470  11.00000  0.05    0.12
Q164  1   0.4851  0.3808  0.8760  11.00000  0.05    0.12
Q165  1   0.7582  0.6805  1.4026  11.00000  0.05    0.12
Q166  1   0.7376  0.4039  0.3471  11.00000  0.05    0.12
Q167  1   0.1628  0.4867  0.4302  11.00000  0.05    0.12
Q168  1   0.8159  0.6811  0.9877  11.00000  0.05    0.12
Q169  1   0.3198  0.3581  0.1152  11.00000  0.05    0.12
Q170  1   0.7380  0.4657  1.3009  11.00000  0.05    0.11
Q171  1   0.9994  0.6397  1.3162  11.00000  0.05    0.11
Q172  1   0.8519  0.5461  1.1591  11.00000  0.05    0.11
Q173  1   0.8797  0.2777  1.0251  11.00000  0.05    0.11
Q174  1   0.8564  0.5372  1.4272  11.00000  0.05    0.11
Q175  1   0.3754  0.5579  0.5297  11.00000  0.05    0.11
Q176  1   0.1999  0.6743  0.8527  11.00000  0.05    0.11
Q177  1   0.5785  0.3125  0.6776  11.00000  0.05    0.11
Q178  1   0.7157  0.3389  0.4085  11.00000  0.05    0.11
Q179  1   0.5418  0.2777  0.5783  11.00000  0.05    0.11
Q180  1   0.2075  0.6451  0.8725  11.00000  0.05    0.11
Q181  1   0.8827  0.7254  1.2174  11.00000  0.05    0.11
Q182  1   0.3374  0.2615  0.4640  11.00000  0.05    0.11
Q183  1   0.9385  0.6330  1.2425  11.00000  0.05    0.11
Q184  1   0.9969  0.4662  1.1418  11.00000  0.05    0.11
Q185  1   0.6750  0.3812  0.3450  11.00000  0.05    0.11
Q186  1   0.2658  0.2785  0.7518  11.00000  0.05    0.11
Q187  1   0.1791  0.7165  0.8452  11.00000  0.05    0.10
Q188  1   0.2624  0.8048  0.2305  11.00000  0.05    0.10
Q189  1   0.5155  0.2820  0.4285  11.00000  0.05    0.10
Q190  1   0.6603  0.3188  0.3989  11.00000  0.05    0.10
Q191  1   0.5207  0.2793  0.9575  11.00000  0.05    0.10
Q192  1   0.4234  0.4976  0.8338  11.00000  0.05    0.10
Q193  1   0.8142  0.2961  0.9669  11.00000  0.05    0.10
Q194  1   1.0142  0.4860  0.7424  11.00000  0.05    0.10
Q195  1   0.8237  0.7162  0.9329  11.00000  0.05    0.10
Q196  1   0.8777  0.6830  1.2425  11.00000  0.05    0.10
Q197  1   0.4072  0.2822  0.4641  11.00000  0.05    0.10
Q198  1   0.4791  0.2131  0.8472  11.00000  0.05    0.10
Q199  1   0.9460  0.5138  0.8234  11.00000  0.05    0.10
Q200  1   0.5663  0.2963  0.6741  11.00000  0.05    0.10
;
_shelx_res_checksum   87106

_shelx_hkl_file
;
  -2   0   0 2611.47  109.72
   2   0   0 2779.18  109.70
   2   0   0 2542.47  109.65
   2   0   0 2765.28  109.65
   2   0   0 2588.00  109.67
   2   0   0 2622.77  109.69
   2   0   0 2809.20  109.68
   2   0   0 2738.61  109.66
  -2   0   0 2847.17  109.72
   3   0   0  317.25   13.07
   3   0   0  329.62   13.03
   3   0   0  299.06   12.99
  -3   0   0  318.41   13.00
  -3   0   0  314.39   13.06
   3   0   0  326.23   13.01
   3   0   0  288.51   13.02
   3   0   0  320.87   13.05
   3   0   0  326.83   12.96
   3   0   0  308.71   12.99
   3   0   0  333.51   12.95
  -3   0   0  320.36   13.05
  -3   0   0  327.02   12.98
  -3   0   0  299.88   12.95
   4   0   0 1160.58   48.76
  -4   0   0 1261.14   48.78
   4   0   0 1240.72   48.72
   4   0   0 1113.97   48.70
  -4   0   0 1271.96   48.75
   4   0   0 1200.67   48.81
   4   0   0 1214.10   48.77
   4   0   0 1304.90   48.80
  -4   0   0 1184.45   48.71
   4   0   0 1112.73   48.80
  -4   0   0 1197.13   48.86
   4   0   0 1268.24   48.89
   4   0   0 1160.68   48.69
   4   0   0 1216.24   48.77
   5   0   0 1402.95   60.99
   5   0   0 1511.16   60.96
   5   0   0 1458.41   61.04
   5   0   0 1497.55   61.14
   5   0   0 1505.95   61.04
  -5   0   0 1501.83   61.06
   5   0   0 1488.04   60.95
   5   0   0 1535.28   61.05
  -5   0   0 1507.81   61.02
   5   0   0 1509.32   61.12
   5   0   0 1513.62   61.09
   5   0   0 1619.92   61.13
   6   0   0 1904.98   74.50
   6   0   0 1966.07   74.61
   6   0   0 1994.60   74.47
   6   0   0 1737.74   74.32
  -6   0   0 1743.62   74.47
   6   0   0 1976.27   74.55
   6   0   0 1848.56   74.49
   6   0   0 1824.26   74.52
   6   0   0 2010.80   74.42
  -6   0   0 1965.79   74.43
   6   0   0 1863.05   74.40
  -6   0   0 1919.00   74.36
   6   0   0 1642.64   74.26
   6   0   0 1953.50   74.41
   6   0   0 1711.84   74.52
   7   0   0   21.65    1.19
   7   0   0   18.56    1.31
   7   0   0   19.13    1.21
   7   0   0   20.72    1.21
  -7   0   0   22.06    1.24
   7   0   0   20.77    1.09
   7   0   0   22.83    1.20
   7   0   0   18.14    1.03
   7   0   0   22.45    1.27
   7   0   0   20.79    1.07
  -7   0   0   18.92    0.98
   7   0   0   20.69    1.14
  -7   0   0   21.18    1.09
  -7   0   0   19.92    1.06
   7   0   0   16.10    0.91
  -8   0   0  434.04   16.82
   8   0   0  449.73   16.82
   8   0   0  394.53   16.78
   8   0   0  425.32   16.73
  -8   0   0  374.56   16.44
   8   0   0  442.83   16.73
   8   0   0  404.95   16.84
   8   0   0  388.87   16.62
  -8   0   0  405.15   16.81
  -8   0   0  383.02   16.56
  -8   0   0  386.40   16.60
   9   0   0  506.84   20.95
  -9   0   0  474.97   20.62
  -9   0   0  489.43   20.44
  -9   0   0  529.91   20.45
  -9   0   0  534.32   20.46
  -9   0   0  474.77   20.67
  -9   0   0  469.63   20.43
 -10   0   0  267.92   10.69
 -10   0   0  253.04   10.70
 -10   0   0  271.85   10.71
 -10   0   0  237.28   10.68
 -10   0   0  265.17   10.70
 -10   0   0  255.62   10.69
 -10   0   0  270.04   10.69
 -11   0   0  306.90   12.58
 -11   0   0  291.62   12.57
 -11   0   0  308.78   12.59
 -11   0   0  313.04   12.59
 -11   0   0  316.59   12.58
 -11   0   0  296.87   12.56
 -11   0   0  321.63   12.60
 -11   0   0  309.20   12.57
 -11   0   0  288.97   12.60
 -12   0   0  119.01    4.93
 -12   0   0  117.98    4.94
 -12   0   0  118.43    4.94
 -12   0   0  112.77    4.95
 -12   0   0  116.20    4.91
 -12   0   0  121.90    4.94
 -12   0   0  113.64    4.92
 -13   0   0   13.12    0.89
 -13   0   0   13.98    0.84
 -13   0   0   15.40    0.88
 -13   0   0   14.05    0.89
 -14   0   0    0.58    0.44
 -14   0   0   -0.16    0.42
 -14   0   0    0.28    0.44
 -14   0   0    0.03    0.35
 -14   0   0   -0.30    0.40
 -15   0   0   69.54    3.22
 -15   0   0   80.45    3.26
 -15   0   0   79.69    3.30
 -15   0   0   74.49    3.27
 -15   0   0   79.30    3.27
 -16   0   0   21.20    1.09
 -16   0   0   20.59    1.08
 -16   0   0   22.56    1.09
 -17   0   0   53.96    2.23
 -17   0   0   50.39    2.24
 -18   0   0   -0.01    0.23
 -18   0   0    0.16    0.16
 -18   0   0    0.08    0.21
   2  -1   0  544.15   20.88
  -2  -1   0  531.06   20.94
   2  -1   0  530.15   20.86
   2  -1   0  494.32   20.85
   2   1   0  500.85   20.87
   2   1   0  510.89   20.91
   2  -1   0  464.68   20.90
   2   1   0  449.87   20.89
  -2   1   0  525.23   20.93
   2  -1   0  548.83   20.88
  -2  -1   0  491.20   20.92
   2  -1   0  529.14   20.89
   2   1   0  491.47   20.87
  -2   1   0  468.83   20.91
   2   1   0  480.51   20.90
   2   1   0  566.06   20.92
   2  -1   0  572.62   20.94
   2   1   0  537.72   20.88
   3  -1   0  747.75   10.89
  -3  -1   0  744.09   10.98
   3   1   0  784.32   11.20
   3  -1   0  756.11   11.30
  -3  -1   0  746.00   11.00
   3   1   0  689.89   11.14
   3   1   0  750.67   11.03
   3   1   0  722.86   11.10
   3   1   0  746.53   10.92
   3  -1   0  769.72   10.95
   3  -1   0  722.49   11.18
  -3  -1   0  715.31   11.14
   3  -1   0  748.11   11.21
  -3   1   0  659.57   11.23
   3   1   0  757.87   11.00
   3   1   0  790.01   11.17
   3  -1   0  763.59   11.23
  -3   1   0  829.88   11.09
   3  -1   0  754.78   11.10
   3  -1   0  771.88   10.96
   3  -1   0  770.44   11.04
  -3  -1   0  763.68   11.26
   3   1   0  771.67   11.03
  -3   1   0  780.80   11.06
  -3  -1   0  641.13   11.09
   3  -1   0  785.83   11.05
   3  -1   0  826.94   11.09
  -3  -1   0  789.69   11.28
   3   1   0  754.11   11.15
   4  -1   0 1405.94   55.04
   4   1   0 1364.29   55.15
   4  -1   0 1364.55   55.09
   4   1   0 1361.76   55.11
  -4  -1   0 1375.73   55.13
  -4  -1   0 1260.55   55.18
  -4   1   0 1445.53   55.11
   4   1   0 1339.04   55.16
   4   1   0 1389.32   55.15
   4   1   0 1344.65   55.09
  -4  -1   0 1376.69   55.07
   4  -1   0 1428.34   55.13
  -4   1   0 1411.07   55.10
  -4  -1   0 1400.34   55.21
  -4  -1   0 1311.44   55.06
   4  -1   0 1201.87   55.01
   4  -1   0 1395.98   55.05
   4  -1   0 1362.60   55.22
   4   1   0 1358.62   55.08
   4  -1   0 1452.88   55.12
   4   1   0 1410.00   55.15
   4  -1   0 1361.54   55.15
   4  -1   0 1364.82   55.11
   4   1   0 1338.34   55.06
   5  -1   0  257.86   10.81
   5   1   0  270.87   10.95
  -5  -1   0  273.74   10.92
  -5  -1   0  269.23   10.83
  -5  -1   0  253.19   10.82
   5   1   0  264.62   10.97
   5   1   0  271.15   10.95
   5   1   0  282.32   10.88
   5   1   0  251.26   10.86
   5   1   0  277.93   10.95
   5  -1   0  276.72   10.97
   5  -1   0  254.65   10.76
  -5   1   0  284.96   10.88
  -5  -1   0  265.58   11.01
  -5   1   0  279.36   10.89
   5  -1   0  281.55   10.91
   5  -1   0  273.39   10.89
   5   1   0  242.19   10.77
   5   1   0  262.22   10.81
   5  -1   0  268.36   10.87
   5  -1   0  271.72   10.96
   5  -1   0  287.82   10.91
   5   1   0  240.59   10.89
   5  -1   0  271.55   10.79
   5   1   0  261.73   10.85
   6  -1   0  531.30   21.38
   6  -1   0  416.49   21.23
   6  -1   0  554.51   21.41
   6   1   0  550.58   21.29
   6  -1   0  589.46   21.56
   6   1   0  540.88   21.53
   6   1   0  566.31   21.50
   6   1   0  600.60   21.51
  -6  -1   0  533.01   21.33
   6   1   0  560.73   21.61
   6  -1   0  496.90   21.29
   6   1   0  566.70   21.48
   6   1   0  544.92   21.39
   6   1   0  529.74   21.38
  -6   1   0  542.99   21.37
  -6   1   0  564.06   21.45
  -6   1   0  553.81   21.56
   6   1   0  508.48   21.33
   6  -1   0  581.87   21.43
   6  -1   0  604.37   21.52
   6   1   0  527.76   21.40
  -6  -1   0  533.91   21.43
   6   1   0  525.94   21.54
  -6   1   0  585.96   21.52
  -6   1   0  528.47   21.39
   6  -1   0  541.01   21.54
   6  -1   0  557.01   21.60
   6  -1   0  562.44   21.43
   6   1   0  589.43   21.56
   6  -1   0  567.72   21.51
   7   1   0   11.83    0.56
   7  -1   0   15.31    0.90
   7   1   0   12.61    0.74
   7   1   0   11.53    1.02
   7   1   0   11.64    0.73
  -7  -1   0   11.62    0.89
  -7   1   0   11.30    0.69
  -7  -1   0   11.38    0.76
   7  -1   0   11.85    0.86
   7   1   0    9.98    0.63
  -7   1   0   11.78    0.72
   7  -1   0   11.39    0.71
  -7   1   0   12.21    0.91
  -7  -1   0   10.80    0.63
   7   1   0   12.62    0.92
   7   1   0   11.66    0.83
  -7   1   0   13.53    0.89
   7   1   0   12.38    0.94
   7   1   0   13.98    0.88
   7  -1   0   12.76    0.78
   7  -1   0   11.69    0.80
   7   1   0   13.85    0.91
   7  -1   0   11.65    0.99
   7   1   0   12.93    0.87
  -7   1   0   12.27    0.79
   7  -1   0   12.04    0.93
   7   1   0   12.69    0.76
  -7  -1   0   11.03    0.74
  -7   1   0   12.21    0.96
   7  -1   0    8.87    0.57
  -8   1   0   60.30    2.74
  -8   1   0   54.33    2.40
  -8  -1   0   52.66    2.63
  -8   1   0   51.08    2.46
  -8   1   0   53.84    2.35
  -8  -1   0   47.86    2.24
   8   1   0   45.52    2.51
  -8  -1   0   56.97    2.46
   8  -1   0   57.94    2.70
   8   1   0   53.55    2.54
   8   1   0   56.26    2.76
   8   1   0   52.02    2.41
   8   1   0   53.89    2.64
  -8  -1   0   47.75    2.41
   8   1   0   61.32    2.71
   8  -1   0   51.98    2.57
   8  -1   0   59.32    2.73
   8   1   0   50.31    2.55
   8   1   0   43.46    2.55
  -8   1   0   52.45    2.63
   8  -1   0   55.47    2.48
   8  -1   0   60.87    2.78
   8  -1   0   45.35    2.52
  -9  -1   0   41.23    1.80
  -9   1   0   43.01    1.82
  -9   1   0   42.48    1.80
  -9   1   0   39.01    1.80
  -9   1   0   46.33    1.82
  -9   1   0   35.52    2.04
  -9  -1   0   42.37    1.81
  -9  -1   0   30.82    1.95
  -9   1   0   31.04    1.91
  -9  -1   0   45.59    1.83
  -9   1   0   45.22    1.82
   9   1   0   35.52    2.26
  -9  -1   0   36.35    2.00
   9  -1   0   37.48    2.30
 -10   1   0  158.69    6.26
 -10   1   0  146.63    6.23
 -10  -1   0  151.94    6.25
 -10   1   0  145.43    6.25
 -10   1   0  150.94    6.25
 -10  -1   0  149.95    6.25
 -10   1   0  149.21    6.25
 -10  -1   0  160.33    6.27
 -10   1   0  145.39    6.24
 -10  -1   0  148.19    6.24
 -10   1   0  157.34    6.27
 -10   1   0  140.56    6.23
 -10  -1   0  146.36    6.25
 -10   1   0  159.47    6.25
 -11   1   0    6.54    0.52
 -11  -1   0    7.48    0.55
 -11   1   0    6.59    0.57
 -11  -1   0    4.80    0.52
 -11  -1   0    6.57    0.56
 -11   1   0    5.79    0.55
 -11   1   0    5.31    0.61
 -11  -1   0    7.00    0.59
 -11   1   0    8.92    0.60
 -11  -1   0    5.02    0.57
 -11   1   0    4.79    0.55
 -11  -1   0    5.55    0.54
 -11   1   0    6.59    0.54
 -11   1   0    9.40    0.63
 -11  -1   0    5.09    0.61
 -11  -1   0    5.69    0.57
 -11   1   0    5.72    0.59
 -12  -1   0   14.96    0.89
 -12  -1   0   15.98    0.90
 -12   1   0   15.60    0.90
 -12   1   0   15.27    0.88
 -12  -1   0   16.74    0.93
 -12   1   0   16.79    0.93
 -12   1   0   17.78    0.90
 -12  -1   0   14.45    0.91
 -12  -1   0   14.28    0.94
 -12  -1   0   17.51    0.92
 -12   1   0   15.37    0.96
 -12   1   0   18.04    0.95
 -12   1   0   17.73    0.86
 -12   1   0   20.89    0.97
 -13  -1   0   32.57    1.56
 -13  -1   0   32.55    1.57
 -13  -1   0   33.78    1.56
 -13  -1   0   33.51    1.59
 -13   1   0   32.26    1.60
 -13   1   0   35.10    1.58
 -13  -1   0   32.53    1.55
 -13   1   0   32.82    1.55
 -13   1   0   32.56    1.53
 -13  -1   0   35.64    1.58
 -13   1   0   34.49    1.58
 -14   1   0    2.47    0.45
 -14   1   0    2.20    0.38
 -14  -1   0    1.66    0.46
 -14   1   0    2.85    0.48
 -14  -1   0    2.11    0.42
 -14   1   0    2.04    0.46
 -14  -1   0    2.38    0.47
 -14  -1   0    1.66    0.47
 -14   1   0    2.15    0.48
 -15   1   0   39.93    1.97
 -15   1   0   56.52    2.10
 -15   1   0   51.64    2.07
 -15   1   0   49.50    2.03
 -15  -1   0   42.64    2.00
 -15  -1   0   47.24    2.05
 -15  -1   0   47.31    2.03
 -15  -1   0   40.09    2.04
 -15   1   0   41.45    2.05
 -16  -1   0    1.53    0.45
 -16   1   0    0.87    0.42
 -16   1   0    2.43    0.44
 -16  -1   0    1.95    0.41
 -16   1   0    2.49    0.42
 -16  -1   0    1.59    0.39
 -16  -1   0    1.05    0.32
 -16   1   0    2.60    0.50
 -17   1   0    4.96    0.50
 -17   1   0    1.09    0.35
 -17  -1   0    3.25    0.40
 -17  -1   0    1.82    0.32
 -17  -1   0    2.16    0.43
 -17   1   0    3.44    0.43
 -17   1   0    2.59    0.39
 -18   1   0    0.03    0.17
 -18  -1   0    0.01    0.20
 -18   1   0    0.16    0.26
 -18   1   0   -0.29    0.23
 -18   1   0   -0.22    0.20
  -2  -2   0  416.33   17.31
   2  -2   0  477.47   17.27
   2  -2   0  421.97   17.31
   2   2   0  438.83   17.30
  -2  -2   0  373.58   17.30
  -2   2   0  439.00   17.31
   2   2   0  384.42   17.24
   2  -2   0  469.38   17.33
   2  -2   0  420.70   17.30
   2  -2   0  446.38   17.26
  -2  -2   0  403.47   17.28
   2  -2   0  458.72   17.29
   2   2   0  415.86   17.28
   2  -2   0  454.55   17.25
   2   2   0  423.96   17.28
  -2   2   0  425.51   17.30
  -2  -2   0  379.10   17.28
  -2   2   0  371.77   17.30
   2  -2   0  414.70   17.23
   2   2   0  405.77   17.28
   2   2   0  441.60   17.28
   2   2   0  447.80   17.31
   3  -2   0  294.17    1.59
  -3  -2   0  239.65    1.65
   3  -2   0  272.59    1.92
   3   2   0  245.38    1.88
   3   2   0  277.16    1.72
  -3  -2   0  245.51    1.87
  -3  -2   0  236.86    2.05
   3  -2   0  261.71    1.36
   3   2   0  261.32    1.72
   3  -2   0  287.86    2.13
  -3   2   0  267.18    2.06
   3   2   0  281.69    1.93
   3  -2   0  232.99    1.95
   3  -2   0  279.20    2.21
   3   2   0  266.92    2.00
   3  -2   0  292.02    1.84
   3  -2   0  278.58    2.12
   3  -2   0  275.52    1.66
  -3   2   0  272.74    1.61
  -3  -2   0  265.33    2.13
  -3   2   0  284.42    1.88
   3  -2   0  289.48    1.69
   3   2   0  252.41    2.00
   4  -2   0   88.10    3.89
   4   2   0   77.25    3.86
   4  -2   0   87.65    3.90
   4   2   0   86.86    3.89
  -4  -2   0   84.61    3.93
   4  -2   0  116.35    4.00
   4   2   0  102.09    3.96
  -4  -2   0   88.24    4.02
  -4   2   0   86.34    3.87
   4   2   0   88.19    3.96
  -4  -2   0  101.83    4.02
   4   2   0  116.85    3.99
  -4   2   0   97.25    3.84
   4  -2   0  112.21    3.86
   4  -2   0   92.67    3.94
   4   2   0   89.10    3.97
   4   2   0  112.55    3.90
  -4   2   0   91.54    3.92
   4   2   0   96.46    3.83
   4  -2   0  103.63    3.91
   4  -2   0   83.53    3.82
   4   2   0   89.32    3.92
   4  -2   0   92.22    4.02
  -4  -2   0   86.86    3.84
   4  -2   0   95.74    3.93
  -4  -2   0   81.58    3.87
  -5  -2   0    5.08    0.57
   5   2   0    5.17    0.51
   5  -2   0    4.71    0.31
   5   2   0    4.07    0.37
   5  -2   0    4.96    0.40
   5  -2   0    4.38    0.31
  -5  -2   0    3.71    0.49
   5  -2   0    4.98    0.49
   5   2   0    4.46    0.45
  -5  -2   0    4.93    0.49
  -5  -2   0    4.64    0.34
  -5   2   0    5.81    0.45
   5   2   0    5.38    0.38
  -5  -2   0    5.48    0.38
   5   2   0    5.03    0.40
   5   2   0    5.54    0.42
   5  -2   0    4.36    0.52
   5  -2   0    5.01    0.44
  -5   2   0    5.26    0.40
   5   2   0    3.96    0.49
   5  -2   0    5.33    0.43
   5  -2   0    5.61    0.63
   5   2   0    5.68    0.50
   5   2   0    4.42    0.48
  -5   2   0    4.28    0.51
  -6   2   0   87.47    3.81
   6   2   0   84.62    3.72
  -6   2   0   77.63    3.84
  -6  -2   0   88.12    3.67
  -6   2   0   95.52    3.77
   6   2   0   76.18    3.67
   6  -2   0  101.89    4.01
  -6  -2   0   86.92    3.70
   6  -2   0   97.33    3.79
   6   2   0   84.95    3.83
   6   2   0   98.04    3.93
  -6   2   0   91.45    3.92
  -6  -2   0   94.11    3.95
   6   2   0   81.29    3.82
   6  -2   0   79.70    3.62
   6  -2   0   86.41    3.86
   6   2   0   91.33    3.73
   6   2   0   93.87    3.91
   6   2   0   91.57    3.80
   6   2   0   79.03    3.86
   6   2   0   95.47    3.73
  -6   2   0   94.69    3.75
   6  -2   0   83.06    3.85
   6   2   0   95.19    4.00
   6  -2   0   89.92    3.74
   6   2   0   97.63    3.88
  -6  -2   0   95.34    3.83
  -6   2   0   87.25    3.94
   6  -2   0   99.70    3.83
   6   2   0   95.12    3.96
   6  -2   0   82.29    3.62
   6  -2   0   82.01    3.77
   7  -2   0    0.45    0.36
  -7   2   0    0.72    0.40
   7   2   0    0.59    0.22
  -7   2   0    2.31    0.58
   7  -2   0    0.76    0.41
   7  -2   0    0.45    0.12
   7   2   0    0.75    0.56
   7   2   0    0.56    0.38
   7   2   0    1.10    0.56
   7  -2   0    0.43    0.46
   7   2   0    0.45    0.50
  -7   2   0    1.09    0.46
   7   2   0    0.65    0.45
   7   2   0    0.22    0.31
  -7   2   0    1.48    0.53
  -7  -2   0    0.95    0.24
  -7  -2   0    0.30    0.42
  -7   2   0    0.89    0.33
   7  -2   0    0.53    0.32
   7   2   0    0.88    0.34
   7   2   0    0.67    0.47
  -7   2   0    0.73    0.35
   7  -2   0    0.57    0.45
   7   2   0    0.91    0.46
   7  -2   0    0.78    0.47
   7   2   0    0.41    0.50
  -7  -2   0    1.16    0.35
   7   2   0    0.40    0.35
   7   2   0    0.79    0.63
   7  -2   0    0.15    0.62
   8   2   0   64.90    1.94
   8   2   0   66.29    2.04
   8  -2   0   62.60    2.12
  -8   2   0   67.72    1.99
   8   2   0   64.63    2.05
  -8  -2   0   58.35    1.68
   8  -2   0   61.22    1.75
   8  -2   0   66.03    2.09
   8  -2   0   62.33    2.07
  -8  -2   0   39.79    1.26
   8  -2   0   65.02    1.96
  -8   2   0   56.26    1.59
  -8   2   0   60.64    2.07
  -8  -2   0   66.08    1.97
  -8   2   0   62.82    1.82
   8   2   0   63.46    2.16
  -8   2   0   58.10    1.61
   8   2   0   59.30    2.00
  -8  -2   0   62.55    2.04
   8  -2   0   70.63    2.01
  -8  -2   0   56.27    1.74
   8   2   0   55.24    1.84
  -8   2   0   69.24    2.10
   8   2   0   56.63    1.70
   8   2   0   68.56    1.96
  -9   2   0   37.08    1.65
  -9   2   0   38.68    1.65
  -9   2   0   34.54    1.90
   9   2   0   35.26    2.09
   9  -2   0   36.09    2.14
  -9  -2   0   30.31    1.80
  -9   2   0   39.89    1.67
   9   2   0   31.81    2.06
  -9  -2   0   40.02    1.67
  -9   2   0   39.21    1.66
  -9   2   0   37.02    1.66
  -9  -2   0   32.73    1.86
 -10   2   0   30.40    1.38
 -10   2   0   29.36    1.37
 -10  -2   0   28.48    1.39
 -10   2   0   31.63    1.40
 -10  -2   0   29.14    1.38
 -10   2   0   28.55    1.36
 -10  -2   0   31.40    1.40
 -10   2   0   29.60    1.39
 -10   2   0   27.38    1.35
 -10   2   0   29.62    1.38
 -10  -2   0   29.14    1.37
 -10   2   0   29.37    1.38
 -10   2   0   33.05    1.40
 -11  -2   0   11.25    0.75
 -11   2   0   13.08    0.73
 -11  -2   0   11.88    0.74
 -11   2   0   11.95    0.72
 -11   2   0   12.62    0.72
 -11   2   0   13.25    0.74
 -11   2   0   13.13    0.71
 -11   2   0   12.88    0.73
 -11  -2   0   11.78    0.72
 -11   2   0   12.36    0.70
 -11   2   0   11.12    0.68
 -11  -2   0   11.76    0.70
 -11  -2   0   10.61    0.69
 -11  -2   0   11.76    0.73
 -11   2   0   11.29    0.77
 -12   2   0    5.17    0.52
 -12  -2   0    3.88    0.48
 -12   2   0    5.20    0.52
 -12  -2   0    3.94    0.50
 -12  -2   0    4.40    0.51
 -12  -2   0    4.38    0.53
 -12   2   0    4.10    0.48
 -12  -2   0    3.96    0.47
 -12   2   0    4.56    0.43
 -12   2   0    4.79    0.58
 -12   2   0    4.14    0.51
 -12   2   0    4.32    0.47
 -12  -2   0    3.85    0.52
 -13   2   0    7.56    0.59
 -13  -2   0    5.89    0.57
 -13  -2   0    6.05    0.60
 -13   2   0    6.84    0.50
 -13   2   0    6.72    0.60
 -13   2   0    6.19    0.52
 -13   2   0    8.48    0.62
 -13  -2   0    6.84    0.60
 -13  -2   0    5.75    0.56
 -13   2   0    5.66    0.64
 -13  -2   0    5.73    0.60
 -14   2   0    1.85    0.35
 -14   2   0    1.50    0.46
 -14   2   0    2.36    0.47
 -14   2   0    2.41    0.49
 -14  -2   0    1.86    0.42
 -14  -2   0    1.78    0.44
 -14   2   0    1.40    0.42
 -14  -2   0    1.65    0.45
 -15  -2   0    1.16    0.42
 -15   2   0    3.29    0.49
 -15   2   0    2.77    0.54
 -15   2   0    1.74    0.37
 -15  -2   0    1.27    0.49
 -15  -2   0    2.73    0.53
 -15   2   0    3.10    0.57
 -15   2   0    2.45    0.53
 -15  -2   0    1.45    0.51
 -16  -2   0    3.53    0.38
 -16   2   0    4.01    0.49
 -16  -2   0    4.15    0.48
 -16  -2   0    3.25    0.42
 -16  -2   0    4.16    0.46
 -16   2   0    5.51    0.53
 -16   2   0    3.61    0.45
 -16   2   0    3.79    0.48
 -17   2   0    2.35    0.40
 -17   2   0    2.61    0.35
 -17  -2   0    2.45    0.39
 -17   2   0    2.59    0.37
 -17  -2   0    2.35    0.40
 -18   2   0   -0.53    0.24
 -18   2   0   -0.07    0.19
 -18   2   0   -0.08    0.20
 -18  -2   0   -0.01    0.21
 -18   2   0   -0.04    0.26
   1   3   0    2.61    0.14
  -1  -3   0    1.85    0.18
  -1  -3   0    2.18    0.20
   1   3   0    2.57    0.17
   1  -3   0    1.90    0.19
   1  -3   0    2.89    0.16
  -1   3   0    2.12    0.18
  -1   3   0    2.69    0.18
   1   3   0    1.76    0.18
   1  -3   0    2.83    0.20
  -1  -3   0    1.64    0.14
   1  -3   0    2.23    0.17
   1   3   0    2.76    0.19
   1   3   0    1.93    0.13
   1   3   0    2.11    0.17
  -1   3   0    1.51    0.16
   1  -3   0    2.27    0.18
   1   3   0    2.09    0.12
   1  -3   0    2.46    0.20
   1  -3   0    2.38    0.18
  -1   3   0    2.43    0.20
  -1  -3   0    2.28    0.18
   1  -3   0    2.20    0.14
   1   3   0    1.54    0.14
   2  -3   0  796.04   26.52
   2  -3   0  871.34   26.51
   2  -3   0  838.16   26.61
   2   3   0  760.12   26.56
  -2   3   0  815.48   26.61
   2   3   0  788.80   26.61
   2  -3   0  803.43   26.60
  -2  -3   0  765.67   26.59
   2  -3   0  859.43   26.60
  -2   3   0  644.16   26.53
   2  -3   0  844.53   26.56
  -2   3   0  829.84   26.59
  -2  -3   0  662.10   26.59
   2  -3   0  852.01   26.61
   2   3   0  759.22   26.59
   2   3   0  713.76   26.50
   2   3   0  797.14   26.58
   2   3   0  731.98   26.56
   2  -3   0  802.88   26.53
   2   3   0  714.50   26.56
  -2  -3   0  770.01   26.60
  -2  -3   0  680.22   26.56
  -2  -3   0  764.25   26.60
  -2   3   0  802.63   26.60
   2  -3   0  844.03   26.60
   3  -3   0  135.15    1.45
  -3   3   0  197.55    1.11
   3  -3   0  197.69    1.67
   3  -3   0  200.02    1.02
   3   3   0  170.54    1.22
  -3  -3   0  184.32    1.02
   3   3   0  171.17    0.86
   3   3   0  178.17    1.26
   3   3   0  179.38    1.32
  -3  -3   0  174.99    1.54
  -3  -3   0  173.27    1.64
  -3  -3   0  182.37    1.22
   3   3   0  196.60    1.58
  -3   3   0  180.20    1.52
  -3   3   0  167.00    1.46
   3  -3   0  185.69    0.74
  -3   3   0  184.20    1.44
   3   3   0  173.57    1.33
   3  -3   0  201.94    1.52
   3  -3   0  207.18    1.15
   3  -3   0  207.38    1.41
   3  -3   0  183.35    1.56
   3   3   0  193.15    1.51
  -3   3   0  198.34    1.43
  -3   3   0  189.84    0.94
   3  -3   0  194.95    1.08
  -4   3   0   28.75    1.25
   4  -3   0   29.76    1.26
   4  -3   0   25.46    1.36
   4  -3   0   29.92    1.33
   4   3   0   39.01    1.38
   4  -3   0   28.04    1.30
   4  -3   0   28.04    1.26
  -4   3   0   29.65    1.33
   4   3   0   30.11    1.33
   4   3   0   26.20    1.21
  -4  -3   0   26.79    1.39
  -4  -3   0   27.34    1.38
   4  -3   0   33.40    1.25
   4  -3   0   39.15    1.41
  -4  -3   0   26.64    1.34
  -4   3   0   29.45    1.23
  -4  -3   0   22.09    1.19
   4   3   0   25.68    1.28
  -4  -3   0   26.05    1.26
   4  -3   0   28.07    1.19
   4   3   0   25.65    1.34
   4   3   0   26.65    1.35
   4   3   0   37.16    1.32
   4   3   0   23.79    1.23
  -4   3   0   36.39    1.40
   4  -3   0   31.84    1.44
  -5  -3   0  177.54    7.40
   5  -3   0  188.93    7.21
  -5   3   0  190.54    7.40
  -5   3   0  178.41    7.23
   5  -3   0  191.66    7.35
   5   3   0  183.52    7.37
  -5   3   0  179.36    7.19
  -5  -3   0  167.47    7.24
  -5   3   0  181.60    7.34
  -5  -3   0  155.36    7.18
   5   3   0  182.83    7.34
   5   3   0  164.93    7.26
   5  -3   0  182.26    7.28
  -5  -3   0  177.15    7.42
   5  -3   0  192.73    7.44
  -5   3   0  150.48    7.37
   5   3   0  175.94    7.33
  -5   3   0  176.48    7.31
   5  -3   0  179.71    7.32
   5   3   0  170.48    7.22
   5  -3   0  164.54    7.16
   5   3   0  173.45    7.36
   5   3   0  173.34    7.21
  -5  -3   0  173.01    7.33
   5  -3   0  188.52    7.26
   5  -3   0  178.79    7.24
   5   3   0  174.63    7.25
   5  -3   0  184.24    7.37
   5   3   0  179.95    7.37
   5   3   0  176.49    7.32
   6   3   0   12.32    0.71
  -6  -3   0   11.60    0.84
   6   3   0   14.62    0.68
  -6  -3   0    9.92    0.56
   6   3   0   12.37    0.64
  -6  -3   0   11.56    0.66
   6  -3   0   13.22    1.01
   6  -3   0    8.56    0.50
  -6  -3   0   11.01    0.80
   6   3   0   12.47    1.02
   6  -3   0   13.53    0.78
   6  -3   0   12.89    0.86
  -6   3   0   16.45    0.91
  -6   3   0   12.35    0.81
   6   3   0   13.35    0.68
  -6   3   0   14.66    0.79
   6   3   0   12.78    0.84
   6   3   0   12.23    0.88
   6  -3   0   15.71    0.86
   6   3   0    8.09    0.49
   6   3   0   14.63    0.97
   6   3   0   13.46    0.96
   6   3   0   11.83    0.79
   6   3   0    8.52    0.49
   6  -3   0   12.25    0.71
  -6   3   0   11.63    0.65
   6   3   0   12.39    0.90
  -6   3   0   12.30    0.97
   6  -3   0   13.35    0.68
   6  -3   0   18.28    0.96
  -6   3   0   13.19    0.89
   6   3   0   15.22    0.93
   6   3   0   16.62    0.90
   6  -3   0   14.72    0.59
  -6  -3   0   12.22    0.96
   7   3   0  261.38    5.05
  -7   3   0  257.86    4.80
   7   3   0  254.97    4.31
  -7   3   0  278.89    5.05
  -7   3   0  260.56    4.71
  -7   3   0  250.41    4.36
  -7  -3   0  240.12    4.45
  -7  -3   0  237.99    4.31
  -7  -3   0  257.62    4.69
   7   3   0  255.04    4.29
  -7   3   0  265.65    4.56
   7  -3   0  254.68    4.59
   7  -3   0  264.17    4.39
   7   3   0  253.44    4.89
  -7  -3   0  257.79    4.98
   7   3   0  266.16    5.04
  -7   3   0  275.73    4.97
   7  -3   0  274.70    4.69
   7   3   0  281.34    4.89
   7   3   0  269.41    4.76
  -7  -3   0  245.97    4.75
   7   3   0  258.18    4.83
   7  -3   0  257.04    4.47
   7   3   0  238.38    4.27
   7  -3   0  272.69    5.01
   7   3   0  252.64    4.60
   7  -3   0  276.81    5.08
   7   3   0  227.45    4.38
   7   3   0  254.48    4.90
   7   3   0  264.06    4.75
   7  -3   0  262.81    4.83
  -7  -3   0  192.83    4.04
   7  -3   0  261.95    4.81
   8  -3   0   11.46    0.94
  -8   3   0   11.75    1.00
  -8   3   0   11.37    0.85
  -8  -3   0   13.61    0.96
   8  -3   0   14.41    0.99
   8  -3   0   10.99    1.03
   8  -3   0    9.98    0.96
   8  -3   0   12.42    0.81
  -8   3   0    9.85    0.74
   8  -3   0   10.49    0.83
  -8   3   0   14.52    0.95
   8   3   0   11.92    0.92
   8   3   0    9.26    1.01
   8   3   0    9.39    0.89
   8   3   0   12.00    0.95
   8   3   0   14.03    0.95
   8   3   0   10.91    0.96
   8   3   0    9.90    0.99
   8  -3   0   11.03    1.01
  -8   3   0   11.62    0.97
   8   3   0    8.27    0.77
  -8  -3   0    9.47    0.80
   8   3   0    9.62    1.02
  -8  -3   0   10.55    0.74
   8  -3   0   11.03    1.04
  -8   3   0    9.67    0.67
  -9   3   0   51.20    2.68
  -9   3   0   55.66    2.40
   9   3   0   51.05    2.85
  -9   3   0   56.63    2.41
  -9  -3   0   58.59    2.43
  -9  -3   0   49.61    2.64
  -9   3   0   57.87    2.41
  -9   3   0   55.61    2.41
   9  -3   0   53.30    2.91
  -9   3   0   57.47    2.40
   9   3   0   54.12    2.84
 -10   3   0   43.72    2.06
 -10   3   0   50.14    2.08
 -10   3   0   46.81    2.05
 -10   3   0   50.03    2.09
 -10  -3   0   46.04    2.08
 -10  -3   0   43.74    2.07
 -10   3   0   46.80    2.07
 -10   3   0   45.79    2.08
 -10  -3   0   50.56    2.10
 -10  -3   0   45.12    2.05
 -10   3   0   50.36    2.07
 -10   3   0   47.79    2.07
 -11   3   0   18.36    0.95
 -11   3   0   18.16    1.00
 -11  -3   0   18.63    0.97
 -11   3   0   18.23    0.99
 -11   3   0   18.80    0.97
 -11  -3   0   21.40    1.03
 -11   3   0   22.78    1.02
 -11  -3   0   18.08    1.01
 -11   3   0   20.47    1.01
 -11  -3   0   18.03    0.98
 -11  -3   0   18.22    0.99
 -11   3   0   19.06    0.99
 -11  -3   0   18.51    1.01
 -11   3   0   17.70    1.04
 -12   3   0   11.94    0.72
 -12  -3   0   11.31    0.74
 -12   3   0   10.15    0.66
 -12  -3   0   10.84    0.74
 -12   3   0   12.61    0.70
 -12  -3   0   11.25    0.74
 -12   3   0   10.60    0.73
 -12   3   0   10.05    0.77
 -12  -3   0    9.78    0.71
 -12  -3   0    9.33    0.70
 -12  -3   0   11.09    0.75
 -12   3   0   13.47    0.75
 -13  -3   0    9.92    0.72
 -13  -3   0    9.98    0.69
 -13  -3   0   10.12    0.72
 -13   3   0   10.71    0.78
 -13  -3   0   10.20    0.70
 -13   3   0   10.20    0.64
 -13   3   0   11.45    0.71
 -13  -3   0   11.36    0.75
 -13   3   0   10.26    0.64
 -13   3   0   10.32    0.72
 -13   3   0   11.13    0.74
 -14   3   0    3.13    0.48
 -14  -3   0    2.25    0.44
 -14  -3   0    1.77    0.45
 -14  -3   0    2.33    0.43
 -14   3   0    2.16    0.35
 -14   3   0    1.59    0.44
 -14   3   0    2.62    0.43
 -14   3   0    2.34    0.49
 -14   3   0    2.57    0.35
 -15   3   0   14.00    0.83
 -15  -3   0   12.90    0.85
 -15   3   0   13.24    0.87
 -15  -3   0   13.30    0.79
 -15   3   0   13.70    0.81
 -15  -3   0   13.11    0.81
 -16  -3   0    3.47    0.41
 -16  -3   0    5.02    0.49
 -16   3   0    4.89    0.48
 -16   3   0    4.78    0.46
 -16   3   0    4.55    0.51
 -16  -3   0    3.64    0.42
 -16  -3   0    4.68    0.50
 -17   3   0    1.47    0.38
 -17   3   0    0.89    0.35
 -17   3   0    1.14    0.34
 -17  -3   0    1.93    0.38
 -18   3   0    0.05    0.23
 -18   3   0    0.01    0.20
 -18   3   0    0.41    0.26
 -18   3   0    0.04    0.19
 -18  -3   0   -0.02    0.24
 -18  -3   0    0.10    0.21
   0   4   0 6727.77  277.93
   0  -4   0 6674.45  277.92
   0   4   0 7804.58  277.94
   0   4   0 6904.42  277.94
   0  -4   0 6640.12  277.93
   0  -4   0 6651.39  277.92
   0   4   0 6399.81  277.92
   0  -4   0 7065.50  277.93
   0   4   0 6817.59  277.90
   0   4   0 7046.72  277.94
   0  -4   0 6620.10  277.94
  -1  -4   0  539.47   22.04
   1  -4   0  468.59   22.03
   1  -4   0  651.43   22.04
  -1   4   0  531.27   22.05
  -1   4   0  442.64   22.06
   1  -4   0  559.42   22.03
  -1  -4   0  528.39   22.06
   1   4   0  545.06   22.00
  -1   4   0  565.75   22.05
   1   4   0  588.31   22.04
   1   4   0  549.43   22.05
   1  -4   0  649.61   22.06
   1  -4   0  587.40   22.03
   1  -4   0  590.89   22.05
   1   4   0  429.48   22.00
   1  -4   0  652.61   22.08
   1  -4   0  602.99   22.06
   1   4   0  473.80   22.03
   1   4   0  516.41   22.02
   1  -4   0  585.99   22.07
   1   4   0  457.37   22.04
   1   4   0  535.62   22.02
   1  -4   0  642.46   22.06
  -1  -4   0  525.54   22.05
   2   4   0 1155.09   45.96
   2  -4   0 1163.36   45.96
   2  -4   0 1266.86   45.98
  -2   4   0 1110.04   45.95
  -2   4   0 1115.03   45.91
   2   4   0 1137.32   45.96
   2   4   0 1075.00   45.93
   2   4   0 1126.54   45.98
   2   4   0  987.77   45.88
  -2  -4   0 1095.50   45.96
   2   4   0 1119.88   45.93
   2  -4   0 1193.62   45.96
   2  -4   0 1199.03   45.90
   2  -4   0 1098.13   45.97
   2  -4   0 1254.80   45.99
   2   4   0 1104.25   45.97
   2   4   0 1104.46   45.98
  -2   4   0 1181.96   45.97
  -2  -4   0 1197.75   45.97
   2  -4   0 1090.30   45.95
  -2  -4   0 1166.93   45.98
   2  -4   0 1262.41   45.95
  -2   4   0 1145.43   45.98
   2  -4   0 1236.17   45.98
   2  -4   0 1203.18   45.91
  -2  -4   0 1061.37   45.89
   3  -4   0  100.43    3.90
  -3   4   0   93.56    3.76
  -3  -4   0   85.26    3.78
   3  -4   0   88.36    3.76
   3   4   0   85.50    3.84
   3   4   0   91.29    3.84
   3   4   0   88.89    3.75
   3  -4   0  105.13    3.82
   3   4   0   77.57    3.83
   3   4   0   83.86    3.87
  -3  -4   0   87.97    3.83
   3  -4   0   98.98    3.79
   3  -4   0  103.83    3.87
  -3   4   0   93.89    3.89
   3   4   0   89.33    3.83
  -3  -4   0   84.05    3.75
  -3  -4   0   84.47    3.89
  -3   4   0   91.07    3.88
   3   4   0   93.37    3.90
  -3   4   0   89.51    3.86
  -3   4   0   93.18    3.80
   3  -4   0   99.53    3.88
   3  -4   0   81.14    3.86
   3  -4   0  101.69    3.77
   3   4   0   79.73    3.92
  -3   4   0   96.87    3.87
   3  -4   0   96.70    3.76
   3   4   0   94.85    3.85
  -3  -4   0   90.16    3.88
   4   4   0  957.82   38.41
  -4   4   0 1018.26   38.39
   4   4   0  925.30   38.36
   4  -4   0 1026.41   38.46
   4  -4   0 1055.65   38.42
   4  -4   0  984.25   38.41
   4  -4   0  928.76   38.25
  -4  -4   0  983.27   38.43
   4   4   0  948.08   38.35
   4  -4   0  940.34   38.30
  -4  -4   0  891.80   38.25
   4   4   0  982.90   38.39
  -4  -4   0  886.73   38.40
  -4   4   0  855.02   38.40
   4  -4   0  965.81   38.25
   4  -4   0 1053.45   38.32
   4   4   0  967.54   38.37
   4   4   0  829.45   38.26
  -4   4   0  989.74   38.41
   4   4   0  934.80   38.37
   4  -4   0  974.23   38.30
   4   4   0  862.09   38.40
  -4   4   0  946.81   38.28
  -4   4   0  958.86   38.42
  -4  -4   0  919.99   38.34
  -4  -4   0  951.52   38.44
   4  -4   0  922.90   38.38
   5  -4   0 1258.32   47.72
  -5   4   0 1181.17   47.59
   5   4   0 1211.09   47.71
  -5   4   0 1281.93   47.71
   5  -4   0 1243.13   47.75
   5  -4   0 1171.57   47.53
   5  -4   0 1252.70   47.62
  -5  -4   0 1139.65   47.77
  -5   4   0 1239.96   47.59
  -5  -4   0 1097.66   47.53
   5  -4   0 1196.29   47.68
   5   4   0 1207.98   47.71
  -5   4   0 1315.80   47.79
  -5  -4   0 1243.47   47.78
   5   4   0 1236.57   47.76
   5   4   0 1191.59   47.65
   5   4   0 1299.57   47.75
   5   4   0 1122.13   47.58
  -5  -4   0 1209.85   47.73
   5  -4   0 1290.27   47.82
   5   4   0 1149.94   47.57
   5   4   0  938.59   47.55
   5   4   0 1093.06   47.67
  -5   4   0 1281.81   47.81
   5   4   0 1136.50   47.74
   5  -4   0 1277.11   47.62
  -5  -4   0 1160.09   47.64
   5   4   0 1110.73   47.56
   5  -4   0 1111.91   47.53
   5  -4   0 1277.10   47.61
  -5   4   0 1288.55   47.74
   5  -4   0 1343.75   47.75
  -6   4   0 1539.38   32.63
  -6   4   0 1503.18   32.66
  -6  -4   0 1368.43   32.38
   6  -4   0 1477.47   32.37
   6   4   0 1430.68   32.54
   6  -4   0 1633.89   32.64
   6   4   0 1403.96   32.68
   6   4   0 1484.87   32.64
   6  -4   0 1540.27   32.82
   6   4   0 1289.21   32.43
   6   4   0 1494.70   32.59
   6   4   0 1381.05   32.76
   6   4   0 1407.29   32.70
   6  -4   0 1515.00   32.66
   6  -4   0 1480.97   32.39
   6   4   0 1416.37   32.67
  -6   4   0 1488.97   32.80
   6   4   0 1423.94   32.40
   6   4   0 1335.69   32.29
  -6  -4   0 1027.64   32.15
   6  -4   0 1564.33   32.29
   6   4   0 1450.44   32.28
  -6  -4   0 1438.15   32.61
  -6  -4   0 1446.56   32.60
   6   4   0  999.52   32.18
   6   4   0 1533.47   32.60
  -6  -4   0 1540.46   32.75
   6  -4   0 1507.54   32.57
   6   4   0 1505.04   32.78
  -6   4   0 1556.68   32.76
  -6   4   0 1418.95   32.32
  -6   4   0 1501.73   32.54
  -6  -4   0 1507.70   32.76
  -7   4   0   31.37    1.51
   7  -4   0   27.13    1.62
  -7  -4   0   31.18    1.55
   7  -4   0   31.16    1.45
   7  -4   0   24.06    1.33
   7   4   0   30.59    1.60
   7  -4   0   31.56    1.58
  -7   4   0   28.94    1.62
  -7  -4   0   24.11    1.29
  -7   4   0   32.84    1.55
   7   4   0   26.10    1.56
   7   4   0   24.64    1.54
   7   4   0   30.61    1.50
  -7   4   0   26.20    1.27
   7   4   0   25.70    1.63
   7   4   0   23.77    1.25
  -7  -4   0   27.00    1.61
  -7   4   0   32.74    1.61
   7   4   0   21.18    1.34
   7  -4   0   30.31    1.51
   7   4   0   26.04    1.23
   7   4   0   27.72    1.63
   7   4   0   26.41    1.42
   7   4   0   27.22    1.30
  -7   4   0   27.11    1.42
   7   4   0   29.18    1.56
   7  -4   0   32.36    1.57
   7   4   0   30.41    1.51
   7  -4   0   26.34    1.29
  -7  -4   0   25.77    1.48
   8   4   0   58.07    2.87
   8   4   0   64.86    2.81
   8  -4   0   56.58    2.71
   8   4   0   60.40    2.79
  -8   4   0   60.62    2.93
   8  -4   0   62.29    2.95
   8   4   0   54.46    2.92
   8  -4   0   59.61    2.90
   8  -4   0   57.34    2.90
   8   4   0   59.82    2.86
   8  -4   0   58.17    2.94
  -8  -4   0   58.10    2.81
  -8  -4   0   52.66    2.72
   8   4   0   54.92    2.95
   8  -4   0   63.14    2.85
  -8   4   0   59.60    2.77
  -8   4   0   64.58    2.84
  -8  -4   0   52.19    2.60
  -8   4   0   62.57    2.89
   8  -4   0   59.61    2.74
   8   4   0   55.59    2.82
  -8   4   0   59.99    2.68
  -8  -4   0   57.29    2.91
   8   4   0   54.51    2.85
   8  -4   0   62.21    2.87
   8   4   0   52.51    2.68
  -9  -4   0  185.42    7.31
  -9   4   0  166.48    7.27
  -9   4   0  187.09    7.29
  -9   4   0  172.52    7.60
  -9  -4   0  169.42    7.28
   9  -4   0  185.03    7.85
   9   4   0  182.76    7.71
  -9   4   0  182.87    7.29
  -9  -4   0  166.68    7.57
  -9  -4   0  172.09    7.29
   9   4   0  170.02    7.75
  -9   4   0  170.16    7.28
  -9   4   0  179.77    7.27
 -10   4   0  164.41    6.57
 -10   4   0  167.81    6.58
 -10   4   0  142.57    6.56
 -10   4   0  163.07    6.55
 -10   4   0  153.97    6.56
 -10  -4   0  165.43    6.58
 -10  -4   0  167.53    6.59
 -10   4   0  163.41    6.56
 -10   4   0  166.11    6.58
 -10  -4   0  143.40    6.56
 -10  -4   0  167.62    6.58
 -10   4   0  154.27    6.56
 -10  -4   0  142.59    6.55
 -11   4   0  154.47    6.29
 -11   4   0  149.47    6.28
 -11  -4   0  159.71    6.32
 -11  -4   0  147.19    6.29
 -11  -4   0  141.29    6.29
 -11   4   0  146.71    6.28
 -11  -4   0  157.16    6.30
 -11   4   0  148.10    6.32
 -11  -4   0  142.99    6.26
 -11   4   0  161.64    6.30
 -11   4   0  148.29    6.26
 -11   4   0  157.44    6.27
 -11  -4   0  149.35    6.29
 -12   4   0  111.99    4.75
 -12  -4   0  104.05    4.71
 -12   4   0  119.72    4.72
 -12   4   0  108.56    4.69
 -12  -4   0  116.84    4.73
 -12  -4   0  111.26    4.71
 -12  -4   0  116.59    4.73
 -12  -4   0  112.21    4.72
 -12   4   0  106.79    4.67
 -12   4   0  112.75    4.71
 -12  -4   0  110.74    4.71
 -12   4   0  111.93    4.69
 -13  -4   0    3.98    0.55
 -13  -4   0    3.41    0.57
 -13  -4   0    5.22    0.58
 -13   4   0    2.97    0.43
 -13   4   0    3.88    0.56
 -13   4   0    5.09    0.56
 -13  -4   0    3.60    0.52
 -13   4   0    3.89    0.47
 -13   4   0    3.28    0.61
 -13  -4   0    3.08    0.54
 -13   4   0    4.51    0.53
 -14   4   0    0.23    0.44
 -14   4   0    0.27    0.45
 -14  -4   0   -0.33    0.40
 -14   4   0    0.06    0.40
 -14  -4   0    0.60    0.40
 -14  -4   0    0.13    0.42
 -14   4   0    0.36    0.48
 -14  -4   0    0.23    0.45
 -14   4   0    0.22    0.32
 -15   4   0   25.04    1.26
 -15   4   0   26.61    1.28
 -15  -4   0   25.13    1.27
 -15  -4   0   26.60    1.30
 -15   4   0   28.50    1.32
 -15  -4   0   24.71    1.25
 -15   4   0   28.09    1.34
 -16  -4   0   19.82    1.03
 -16   4   0   21.72    1.04
 -16  -4   0   18.75    0.97
 -16   4   0   21.25    1.06
 -16   4   0   21.19    1.01
 -16  -4   0   18.95    0.99
 -17  -4   0   30.59    1.39
 -17   4   0   30.40    1.39
 -17  -4   0   28.99    1.38
 -17   4   0   27.42    1.38
 -17   4   0   29.00    1.36
 -18  -4   0    1.48    0.29
 -18   4   0    1.29    0.23
 -18  -4   0    1.32    0.24
 -18   4   0    1.79    0.28
 -18   4   0    1.36    0.25
 -18  -4   0    1.68    0.29
   0   5   0    0.25    0.15
   0   5   0   -0.05    0.17
   0   5   0    0.24    0.17
   0   5   0    0.11    0.13
   0   5   0    0.12    0.18
   0  -5   0    0.12    0.17
   0  -5   0   -0.10    0.16
   0   5   0    0.62    0.20
   0  -5   0    0.11    0.21
   0   5   0    0.01    0.17
   0  -5   0    0.05    0.16
   0   5   0    0.25    0.17
   0  -5   0   -0.02    0.18
   0  -5   0    0.12    0.15
   0   5   0   -0.06    0.24
   0  -5   0   -0.22    0.20
   1   5   0   20.62    0.97
   1   5   0   17.39    0.94
  -1   5   0   21.18    1.00
   1  -5   0   22.89    1.00
   1   5   0   20.47    0.95
  -1  -5   0   20.50    0.99
   1  -5   0   25.73    0.98
  -1   5   0   23.25    1.02
   1  -5   0   22.90    0.96
   1  -5   0   21.82    1.00
  -1  -5   0   20.14    0.99
   1  -5   0   24.69    1.02
   1   5   0   20.19    0.94
   1  -5   0   25.31    1.03
  -1   5   0   25.33    1.01
   1  -5   0   20.63    0.92
   1  -5   0   24.66    0.99
   1   5   0   23.03    0.99
   1   5   0   20.78    0.92
   1  -5   0   26.40    1.02
   1   5   0   20.26    0.97
   1  -5   0   23.28    0.96
  -1  -5   0   20.76    0.97
   1  -5   0   21.57    0.97
   2   5   0 2297.46   97.70
   2  -5   0 2558.76   97.70
   2   5   0 2462.43   97.75
  -2  -5   0 2479.58   97.76
   2   5   0 2276.27   97.72
   2  -5   0 2866.53   97.79
  -2   5   0 2625.57   97.71
   2   5   0 2449.49   97.68
   2  -5   0 2674.81   97.74
  -2   5   0 2533.41   97.77
   2  -5   0 2536.64   97.76
   2  -5   0 2505.77   97.75
   2   5   0 2252.18   97.71
   2   5   0 1807.26   97.74
   2  -5   0 2532.12   97.77
  -2  -5   0 2173.89   97.68
   2  -5   0 2720.09   97.70
   2  -5   0 2748.32   97.78
  -2  -5   0 2397.87   97.66
   2   5   0 2392.29   97.75
  -2   5   0 2733.49   97.79
   2   5   0 2042.18   97.66
  -2   5   0 2439.01   97.74
   2   5   0 2391.10   97.76
  -2  -5   0 2500.70   97.78
  -3   5   0    5.50    0.48
   3  -5   0    5.93    0.33
   3  -5   0    6.98    0.41
   3  -5   0    6.07    0.51
   3   5   0    2.69    0.38
  -3  -5   0    6.20    0.43
   3  -5   0    7.97    0.52
   3   5   0    5.29    0.49
   3  -5   0    5.28    0.47
   3   5   0    4.92    0.51
   3   5   0    5.35    0.48
  -3   5   0    5.36    0.40
  -3   5   0    7.17    0.51
   3  -5   0    5.87    0.45
  -3  -5   0    4.75    0.44
   3   5   0    4.31    0.42
  -3   5   0    4.38    0.44
   3  -5   0    6.90    0.45
   3   5   0    6.43    0.44
  -3   5   0    4.19    0.44
   3   5   0    5.54    0.42
   3  -5   0    6.11    0.34
   3   5   0    5.71    0.46
   3   5   0    4.86    0.28
  -3  -5   0    5.29    0.31
  -3  -5   0    5.97    0.30
  -3   5   0    7.21    0.36
   4   5   0  422.02   16.98
   4  -5   0  441.51   16.81
  -4  -5   0  377.09   16.89
   4   5   0  417.62   16.91
  -4  -5   0  410.59   16.97
   4  -5   0  429.14   16.97
   4  -5   0  462.67   16.97
   4   5   0  367.68   16.90
  -4  -5   0  438.30   16.99
  -4   5   0  437.00   16.97
  -4   5   0  454.84   16.95
  -4  -5   0  390.39   16.83
   4   5   0  367.57   16.89
   4   5   0  410.00   16.78
  -4   5   0  460.28   17.00
  -4   5   0  444.38   16.85
   4  -5   0  407.72   16.78
   4   5   0  402.88   16.94
  -4   5   0  321.60   16.91
  -4   5   0  412.39   16.95
   4  -5   0  447.74   17.00
  -4   5   0  420.93   16.79
   4   5   0  351.33   16.88
   4  -5   0  454.16   16.93
   4  -5   0  439.26   16.79
   4  -5   0  450.99   16.87
  -4  -5   0  376.64   16.78
   4   5   0  403.08   16.90
   4  -5   0  407.93   16.84
   5   5   0   68.19    3.25
   5   5   0   80.83    3.31
  -5   5   0   82.96    3.14
   5   5   0   66.73    3.11
  -5   5   0   80.44    3.32
   5  -5   0   84.08    3.16
   5   5   0   58.95    3.13
   5   5   0   74.49    3.10
   5  -5   0   90.67    3.36
  -5   5   0   83.80    3.30
   5  -5   0   79.03    3.17
   5  -5   0   65.25    3.28
   5  -5   0   84.89    3.40
   5   5   0   74.08    3.26
   5   5   0   81.11    3.37
  -5   5   0   83.87    3.39
   5   5   0   77.82    3.33
  -5  -5   0   80.08    3.37
   5   5   0   69.15    3.13
   5  -5   0   82.76    3.37
   5  -5   0   81.83    3.18
   5   5   0   72.26    3.25
  -5  -5   0   74.38    3.22
   5  -5   0   81.47    3.28
  -5  -5   0   77.47    3.32
  -5   5   0   78.19    3.17
   5   5   0   61.17    3.20
  -5   5   0   81.52    3.35
   5  -5   0   80.20    3.30
  -5  -5   0   65.65    3.26
  -6   5   0    5.70    0.70
   6  -5   0    7.12    0.82
   6   5   0    7.59    0.82
   6  -5   0    6.72    0.49
  -6   5   0    5.38    0.72
   6  -5   0    6.09    0.47
   6   5   0    4.62    0.67
   6   5   0    4.39    0.38
  -6   5   0    4.75    0.42
  -6   5   0    6.50    0.43
   6   5   0    6.57    0.65
  -6  -5   0    6.43    0.55
   6  -5   0    5.98    0.74
  -6   5   0    5.07    0.64
  -6  -5   0    5.62    0.69
   6  -5   0    5.71    0.74
   6  -5   0    5.48    0.67
   6   5   0    6.63    0.67
   6   5   0    5.09    0.36
   6   5   0    7.32    0.84
   6   5   0    4.17    0.40
   6   5   0    5.51    0.72
   6   5   0    6.99    0.71
   6  -5   0    7.79    0.87
  -6   5   0    6.11    0.79
  -6   5   0    6.07    0.65
   6   5   0    6.38    0.63
   6   5   0    6.06    0.55
   6   5   0    7.27    0.83
   6  -5   0    6.20    0.47
  -6  -5   0    6.52    0.71
  -6  -5   0    6.63    0.79
  -7  -5   0  298.37   11.93
   7  -5   0  303.05   11.86
   7   5   0  296.48   11.97
  -7   5   0  305.43   11.95
   7  -5   0  315.53   11.98
   7   5   0  297.47   11.98
   7   5   0  285.01   11.67
  -7  -5   0  268.32   11.66
   7   5   0  308.64   11.83
   7  -5   0  280.68   11.63
   7   5   0  273.83   11.87
   7   5   0  234.29   11.54
  -7   5   0  302.21   11.78
   7   5   0  263.28   11.53
   7   5   0  279.39   11.78
  -7   5   0  311.38   11.85
   7   5   0  253.41   11.70
  -7   5   0  311.51   11.87
   7  -5   0  290.40   11.92
   7  -5   0  306.64   11.89
   7  -5   0  314.09   11.95
  -7   5   0  322.61   11.93
   7  -5   0  278.92   11.63
  -7  -5   0  289.56   11.83
   7   5   0  294.38   11.91
   7   5   0  304.77   11.85
  -7  -5   0  306.43   11.85
   7   5   0  290.30   11.88
   7  -5   0  299.27   11.79
   7  -5   0  312.59   11.83
   7   5   0  310.12   11.82
   8   5   0  366.79   16.00
  -8   5   0  407.89   16.12
  -8   5   0  401.79   16.07
  -8  -5   0  380.49   15.98
   8  -5   0  391.08   16.00
   8   5   0  405.32   16.16
   8  -5   0  392.98   16.08
   8   5   0  375.67   15.94
   8  -5   0  398.39   16.07
  -8  -5   0  395.59   16.09
  -8   5   0  395.00   15.88
   8   5   0  367.68   16.03
  -8   5   0  393.34   15.99
   8  -5   0  389.20   15.99
   8   5   0  362.06   15.88
   8   5   0  390.66   16.14
   8  -5   0  392.42   16.03
   8   5   0  360.02   16.03
   8  -5   0  431.95   16.18
   8  -5   0  380.01   15.90
   8   5   0  374.38   15.94
   8  -5   0  399.94   15.93
   8   5   0  406.58   16.00
  -8  -5   0  389.38   15.96
  -8  -5   0  332.39   15.75
  -8   5   0  397.89   15.97
  -8  -5   0  353.93   15.75
   8  -5   0  409.15   16.13
  -9   5   0   12.81    0.70
  -9   5   0   13.03    0.68
   9  -5   0   11.12    1.01
  -9  -5   0   12.78    0.71
   9   5   0   12.76    1.10
  -9   5   0   12.07    0.67
  -9  -5   0   12.58    0.72
  -9   5   0   10.92    0.97
  -9   5   0   12.45    0.68
  -9  -5   0    9.91    0.92
  -9   5   0   13.76    0.69
   9   5   0   11.22    1.07
   9  -5   0   11.80    1.16
  -9  -5   0   11.87    0.71
  -9  -5   0   12.54    0.70
 -10   5   0  109.24    4.43
 -10   5   0   99.72    4.42
 -10  -5   0  106.25    4.43
 -10   5   0  109.62    4.43
 -10  -5   0  103.52    4.43
 -10   5   0  103.80    4.41
 -10  -5   0  106.59    4.43
 -10   5   0  110.32    4.43
 -10  -5   0  106.07    4.43
 -10  -5   0   99.09    4.40
 -10  -5   0  111.30    4.45
 -10   5   0  106.66    4.42
 -10   5   0  103.61    4.45
 -10   5   0   99.89    4.41
 -11  -5   0   23.46    1.06
 -11  -5   0   18.34    1.04
 -11   5   0   18.65    1.03
 -11  -5   0   20.14    1.04
 -11  -5   0   20.56    1.05
 -11   5   0   20.65    1.03
 -11  -5   0   21.21    1.03
 -11  -5   0   20.87    1.08
 -11   5   0   22.21    1.03
 -11   5   0   22.51    1.10
 -11  -5   0   17.06    0.99
 -11   5   0   19.20    1.02
 -12  -5   0   15.45    0.90
 -12   5   0   12.37    0.83
 -12  -5   0   16.57    0.89
 -12   5   0   15.95    0.89
 -12  -5   0   14.89    0.87
 -12  -5   0   12.74    0.90
 -12   5   0   15.09    0.86
 -12   5   0   16.55    0.95
 -12  -5   0   13.45    0.83
 -12   5   0   17.40    0.88
 -12  -5   0   15.45    0.91
 -13  -5   0   98.07    4.07
 -13  -5   0   91.52    4.05
 -13   5   0   93.48    4.04
 -13  -5   0   93.93    4.06
 -13  -5   0  100.90    4.10
 -13   5   0   94.14    4.06
 -13  -5   0   93.03    4.07
 -13  -5   0   93.27    4.07
 -13  -5   0   91.08    4.05
 -13   5   0  106.28    4.09
 -13   5   0   97.16    4.11
 -13   5   0   96.34    4.04
 -14   5   0    9.29    0.66
 -14   5   0    9.95    0.73
 -14   5   0    9.62    0.66
 -14  -5   0    9.52    0.67
 -14  -5   0    8.83    0.70
 -14   5   0    8.94    0.62
 -14  -5   0    9.10    0.67
 -14  -5   0    9.20    0.63
 -14   5   0    8.79    0.59
 -15   5   0   25.77    1.18
 -15   5   0   32.36    1.31
 -15  -5   0   22.93    1.26
 -15  -5   0   29.11    1.29
 -15  -5   0   23.93    1.24
 -15   5   0   25.49    1.30
 -15  -5   0   22.47    1.20
 -15   5   0   25.41    1.25
 -15   5   0   26.70    1.24
 -16   5   0    0.45    0.40
 -16  -5   0    0.60    0.36
 -16   5   0    1.28    0.45
 -16  -5   0    0.78    0.43
 -16   5   0    0.46    0.44
 -16  -5   0    0.52    0.41
 -16   5   0    1.06    0.35
 -17  -5   0    3.03    0.44
 -17  -5   0    3.08    0.48
 -17   5   0    2.58    0.35
 -17   5   0    4.29    0.46
 -17   5   0    2.64    0.42
   0   6   0  296.04   13.71
   0  -6   0  379.18   13.72
   0   6   0  331.31   13.71
   0   6   0  333.24   13.66
   0  -6   0  324.56   13.68
   0   6   0  337.04   13.70
   0   6   0  334.08   13.70
   0  -6   0  382.15   13.72
   0  -6   0  329.46   13.70
   0   6   0  338.22   13.72
   0  -6   0  309.56   13.72
   0   6   0  360.26   13.71
   0   6   0  358.80   13.72
   0  -6   0  280.49   13.70
   0   6   0  341.37   13.72
   1  -6   0 1881.09    4.53
   1   6   0 1743.07    2.13
   1   6   0 1828.87    3.93
   1  -6   0 1871.72    3.72
  -1  -6   0 1808.98    3.73
   1  -6   0 2011.01    4.37
   1  -6   0 2043.60    3.90
   1   6   0 1681.53    4.02
   1   6   0 1884.40    3.07
   1  -6   0 1730.78    2.49
   1  -6   0 2025.11    4.54
   1   6   0 1734.90    3.83
  -1   6   0 1776.54    4.33
   1  -6   0 2136.67    4.34
   1   6   0 1674.41    3.04
  -1   6   0 1950.69    4.27
  -1  -6   0 1770.47    4.04
  -1   6   0 1911.22    4.35
  -1  -6   0 1718.53    3.94
   1   6   0 1812.84    3.53
   1   6   0 1991.65    3.97
   1  -6   0 1889.90    3.70
   1  -6   0 1839.44    3.80
   2  -6   0  490.97   19.65
   2   6   0  489.02   19.63
   2   6   0  473.79   19.66
  -2   6   0  505.02   19.61
   2  -6   0  546.03   19.69
   2  -6   0  508.16   19.62
  -2   6   0  477.13   19.68
   2   6   0  504.30   19.61
   2  -6   0  532.74   19.60
  -2  -6   0  444.57   19.58
  -2   6   0  427.07   19.65
   2  -6   0  499.42   19.60
  -2  -6   0  458.93   19.64
   2   6   0  454.65   19.58
   2  -6   0  512.41   19.65
  -2  -6   0  463.45   19.56
  -2  -6   0  482.62   19.68
   2   6   0  426.63   19.61
  -2   6   0  501.11   19.67
  -2   6   0  564.15   19.59
   2  -6   0  551.43   19.67
   2  -6   0  529.61   19.69
   2  -6   0  517.13   19.68
   2  -6   0  558.92   19.65
   2   6   0  473.88   19.65
   2   6   0  395.07   19.56
  -2   6   0  486.11   19.60
   2   6   0  432.08   19.58
   3  -6   0   51.14    2.22
   3   6   0   55.47    2.17
  -3   6   0   56.06    2.22
  -3  -6   0   41.74    2.15
  -3   6   0   50.26    2.21
  -3   6   0   64.09    2.19
   3   6   0   53.70    2.23
   3  -6   0   47.45    2.10
  -3  -6   0   42.53    2.18
  -3   6   0   67.47    2.23
   3  -6   0   52.62    2.21
  -3  -6   0   45.12    2.20
  -3   6   0   48.91    2.11
   3  -6   0   67.12    2.19
   3   6   0   61.06    2.22
   3  -6   0   55.57    2.09
   3   6   0   49.63    2.19
   3  -6   0   58.74    2.23
   3   6   0   48.28    2.22
   3   6   0   55.94    2.14
   3   6   0   48.51    2.19
   3   6   0   39.47    2.04
   3   6   0   46.10    2.13
   3  -6   0   51.56    2.19
  -3  -6   0   54.79    2.16
  -3  -6   0   44.14    2.07
  -3  -6   0   40.06    2.16
   3  -6   0   57.27    2.24
   4  -6   0  718.13   26.05
  -4   6   0  691.05   26.10
  -4  -6   0  625.96   26.15
   4   6   0  610.09   26.22
  -4  -6   0  633.61   26.07
  -4   6   0  701.73   26.20
   4  -6   0  688.24   26.21
  -4  -6   0  660.07   26.17
   4   6   0  557.49   26.02
  -4   6   0  706.42   26.22
   4   6   0  655.10   26.19
   4  -6   0  730.06   26.26
  -4  -6   0  612.17   26.21
   4   6   0  572.93   26.09
  -4  -6   0  580.84   26.02
   4  -6   0  762.16   26.15
  -4   6   0  676.05   26.23
   4   6   0  666.95   26.16
   4  -6   0  714.73   26.21
   4  -6   0  667.99   26.09
   4  -6   0  717.60   26.23
   4   6   0  616.00   26.15
   4  -6   0  768.80   26.25
   4  -6   0  625.56   26.04
   4   6   0  618.47   26.16
  -4   6   0  715.46   26.25
   4   6   0  647.77   26.20
   5  -6   0  578.82   22.31
   5  -6   0  639.46   22.59
   5  -6   0  600.57   22.52
  -5   6   0  624.14   22.52
   5   6   0  521.52   22.45
   5   6   0  577.23   22.56
   5   6   0  477.75   22.34
  -5   6   0  626.05   22.58
   5   6   0  497.49   22.28
   5  -6   0  597.25   22.37
   5   6   0  586.05   22.47
   5  -6   0  647.24   22.55
   5   6   0  586.44   22.53
  -5  -6   0  582.62   22.53
  -5  -6   0  555.96   22.43
   5   6   0  581.12   22.47
  -5   6   0  627.54   22.54
   5  -6   0  607.41   22.55
  -5  -6   0  584.92   22.55
   5  -6   0  627.49   22.49
   5  -6   0  646.70   22.40
   5   6   0  572.54   22.46
   5   6   0  545.26   22.44
  -5  -6   0  558.07   22.47
   5   6   0  455.89   22.28
   6   6   0  114.38    4.67
   6   6   0  105.68    4.60
   6  -6   0  125.53    4.54
   6   6   0  121.26    4.70
  -6  -6   0  119.82    4.75
  -6   6   0  118.56    4.53
  -6   6   0  126.85    4.75
   6   6   0  107.24    4.74
   6  -6   0  130.64    4.76
   6   6   0   77.43    4.42
  -6  -6   0  118.75    4.78
   6   6   0   99.77    4.47
   6   6   0  119.15    4.66
   6   6   0   88.40    4.47
   6  -6   0  125.13    4.54
  -6  -6   0  111.87    4.68
  -6   6   0  125.35    4.77
   6  -6   0  133.46    4.85
   6   6   0   95.84    4.42
   6  -6   0  124.31    4.71
   6   6   0  126.08    4.86
   6   6   0  113.77    4.79
   6  -6   0  135.66    4.77
  -6  -6   0  119.48    4.61
   6   6   0  118.13    4.68
   6  -6   0  127.85    4.67
   6  -6   0  125.36    4.79
  -6   6   0  133.40    4.85
   6   6   0  126.31    4.71
  -6   6   0  133.15    4.73
   6  -6   0  123.84    4.49
  -6   6   0  114.19    4.71
   6   6   0  119.75    4.76
  -7   6   0   28.04    1.53
   7   6   0   28.96    1.66
  -7   6   0   29.00    1.61
  -7   6   0   26.90    1.46
   7  -6   0   28.35    1.61
   7   6   0   22.19    1.29
  -7  -6   0   24.62    1.30
   7   6   0   26.76    1.45
  -7   6   0   27.61    1.43
  -7   6   0   22.57    1.45
   7   6   0   20.36    1.46
   7   6   0   25.86    1.43
   7   6   0   23.58    1.37
   7   6   0   27.67    1.56
  -7  -6   0   20.82    1.42
   7  -6   0   26.47    1.43
  -7  -6   0   26.40    1.58
   7  -6   0   26.47    1.22
   7   6   0   26.24    1.64
   7  -6   0   27.27    1.49
  -7  -6   0   29.33    1.51
   7  -6   0   25.93    1.18
   7  -6   0   28.73    1.50
   7  -6   0   27.22    1.58
   7   6   0   29.02    1.61
   7  -6   0   29.05    1.65
   7   6   0   25.24    1.50
   7   6   0   21.67    1.40
  -8  -6   0  246.18   11.62
  -8  -6   0  240.85   11.59
  -8   6   0  317.28   11.89
   8  -6   0  302.41   11.96
   8   6   0  302.79   11.85
  -8   6   0  291.85   11.97
   8   6   0  260.31   11.75
  -8  -6   0  299.54   11.87
  -8   6   0  307.17   11.95
  -8   6   0  284.17   11.76
   8  -6   0  286.73   11.95
   8   6   0  286.28   12.02
   8   6   0  295.75   11.96
   8  -6   0  282.15   11.78
   8  -6   0  282.71   11.84
   8   6   0  254.19   11.86
   8  -6   0  299.26   11.92
   8   6   0  283.34   12.02
  -8  -6   0  269.06   11.81
  -8  -6   0  281.46   11.94
   8   6   0  255.90   11.88
   8   6   0  321.37   11.85
  -8   6   0  295.27   11.85
   8  -6   0  293.78   11.81
   8  -6   0  300.31   11.99
   9   6   0   21.50    1.44
  -9  -6   0   21.03    1.37
  -9  -6   0   23.63    1.10
  -9  -6   0   24.37    1.11
  -9   6   0   24.95    1.08
  -9   6   0   24.56    1.08
  -9   6   0   22.42    1.39
  -9  -6   0   23.06    1.10
   9  -6   0   21.87    1.42
  -9   6   0   22.71    1.07
  -9   6   0   22.20    1.06
  -9  -6   0   19.89    1.07
   9  -6   0   24.19    1.63
  -9   6   0   20.85    1.07
 -10   6   0  100.07    3.87
 -10   6   0   93.01    3.85
 -10  -6   0   83.71    3.86
 -10  -6   0   95.57    3.87
 -10  -6   0   92.47    3.88
 -10  -6   0   98.20    3.89
 -10   6   0   83.64    3.89
 -10  -6   0   88.22    3.86
 -10   6   0   90.43    3.86
 -10   6   0   89.61    3.86
 -10  -6   0   90.48    3.84
 -11  -6   0   19.10    1.03
 -11   6   0   20.57    1.03
 -11   6   0   19.45    1.07
 -11   6   0   21.81    1.02
 -11  -6   0   18.25    1.02
 -11  -6   0   15.82    1.00
 -11   6   0   22.06    1.02
 -11  -6   0   20.25    1.06
 -11   6   0   19.65    1.02
 -11  -6   0   20.86    0.99
 -11  -6   0   23.24    1.06
 -11  -6   0   17.76    1.01
 -12  -6   0   14.83    0.87
 -12   6   0   16.76    0.89
 -12   6   0   14.93    0.87
 -12  -6   0   13.82    0.90
 -12  -6   0   14.51    0.87
 -12  -6   0   17.11    0.91
 -12   6   0   17.64    0.88
 -12  -6   0   17.22    0.94
 -12   6   0   16.80    0.96
 -12   6   0   15.63    0.89
 -12  -6   0   14.33    0.90
 -12  -6   0   16.26    0.91
 -13   6   0   14.76    0.89
 -13  -6   0   18.77    0.96
 -13  -6   0   14.68    0.93
 -13   6   0   16.15    0.98
 -13  -6   0   12.46    0.86
 -13  -6   0   15.91    0.94
 -13   6   0   15.95    0.88
 -13   6   0   15.33    0.87
 -13  -6   0   13.27    0.88
 -13  -6   0   15.48    0.93
 -13  -6   0   15.00    0.94
 -13   6   0   20.82    0.94
 -13  -6   0   13.18    0.88
 -14   6   0   15.92    0.96
 -14   6   0   17.13    0.88
 -14  -6   0   16.93    0.97
 -14   6   0   17.13    0.89
 -14  -6   0   13.57    0.86
 -14  -6   0   15.18    0.93
 -14   6   0   16.40    0.92
 -14   6   0   19.83    0.95
 -14  -6   0   19.13    0.95
 -14  -6   0   15.61    0.92
 -15   6   0    0.59    0.33
 -15  -6   0    0.92    0.34
 -15  -6   0    0.81    0.43
 -15   6   0    1.66    0.50
 -15   6   0    1.13    0.48
 -15   6   0    0.01    0.44
 -15   6   0    1.07    0.40
 -15  -6   0    0.76    0.45
 -15  -6   0    1.08    0.46
 -16   6   0    3.98    0.47
 -16   6   0    4.96    0.44
 -16  -6   0    6.05    0.53
 -16   6   0    7.13    0.55
 -16   6   0    4.66    0.52
 -16  -6   0    3.76    0.48
 -17  -6   0   16.70    0.78
 -17   6   0   12.96    0.70
 -17   6   0   12.29    0.73
 -17   6   0   12.89    0.67
 -17   6   0   16.74    0.75
 -17  -6   0   11.01    0.71
   0   7   0    0.07    0.26
   0  -7   0    0.87    0.13
   0  -7   0    0.05    0.21
   0   7   0    0.13    0.34
   0  -7   0    0.30    0.24
   0   7   0   -0.04    0.25
   0   7   0    0.32    0.22
   0  -7   0    0.17    0.24
   0   7   0    0.09    0.25
   0   7   0    0.17    0.16
   0   7   0    0.32    0.21
   0   7   0    0.17    0.25
   1  -7   0  183.12    1.32
  -1  -7   0  156.75    1.23
  -1   7   0  165.78    1.03
  -1   7   0  182.26    1.42
  -1  -7   0  140.13    0.95
  -1  -7   0  154.23    1.31
  -1  -7   0  157.34    1.32
   1   7   0  151.89    1.30
  -1   7   0  176.01    1.52
   1   7   0  164.08    0.72
   1  -7   0  173.66    1.28
   1   7   0  137.76    1.28
  -1   7   0  179.36    1.46
   1  -7   0  187.45    1.52
  -1  -7   0  147.87    1.04
   1  -7   0  166.29    0.92
   1   7   0  185.47    1.36
   1   7   0  162.97    1.23
   1  -7   0  167.18    1.42
   1  -7   0  209.73    1.50
   1  -7   0  173.98    1.45
   1  -7   0  185.32    1.30
  -1   7   0  171.43    1.46
   1   7   0  151.36    1.06
   1   7   0  171.23    1.36
   1   7   0  161.25    1.03
  -1  -7   0  147.23    1.03
   1  -7   0  161.49    1.37
  -1   7   0  196.34    1.53
   2  -7   0  801.40   31.73
  -2   7   0  834.71   31.67
  -2   7   0  823.45   31.69
  -2   7   0  882.45   31.79
  -2  -7   0  727.21   31.64
  -2  -7   0  701.43   31.66
   2  -7   0  900.59   31.74
   2  -7   0  826.01   31.76
   2   7   0  744.78   31.71
   2  -7   0  786.53   31.69
   2  -7   0  893.18   31.69
   2   7   0  790.88   31.72
   2  -7   0  904.83   31.79
  -2   7   0  773.88   31.75
   2   7   0  723.62   31.67
   2  -7   0  793.77   31.76
  -2   7   0  830.50   31.70
   2   7   0  694.67   31.73
   2   7   0  746.02   31.66
  -2   7   0  902.11   31.75
   2   7   0  739.78   31.65
  -2  -7   0  731.49   31.74
   2   7   0  657.26   31.64
   2   7   0  739.08   31.74
   2  -7   0  825.01   31.69
   2  -7   0  858.44   31.75
  -2   7   0  849.70   31.73
  -2  -7   0  724.56   31.68
   3  -7   0   29.88    1.37
   3  -7   0   28.08    1.38
   3  -7   0   31.35    1.34
   3   7   0   28.59    1.38
   3  -7   0   29.58    1.36
  -3   7   0   31.11    1.28
  -3   7   0   30.96    1.35
   3   7   0   21.57    1.20
  -3   7   0   34.02    1.40
   3  -7   0   32.83    1.27
  -3  -7   0   32.24    1.41
   3   7   0   32.57    1.38
  -3  -7   0   26.04    1.35
   3  -7   0   35.33    1.41
  -3  -7   0   27.90    1.21
   3  -7   0   33.61    1.41
  -3   7   0   29.13    1.39
  -3   7   0   29.08    1.22
  -3  -7   0   25.22    1.30
   3   7   0   27.09    1.28
  -3  -7   0   27.61    1.23
  -3   7   0   29.01    1.39
   3   7   0   26.49    1.30
   3   7   0   27.08    1.29
   3  -7   0   34.11    1.42
   3  -7   0   32.45    1.28
   3   7   0   29.32    1.37
  -3  -7   0   30.49    1.37
   4   7   0 1062.39   39.02
   4  -7   0 1139.02   39.11
   4  -7   0 1105.36   38.96
   4  -7   0 1198.16   39.11
   4   7   0  965.54   39.11
  -4   7   0 1091.51   39.08
  -4  -7   0 1031.31   39.04
   4   7   0  919.14   38.97
   4   7   0 1025.45   39.06
  -4  -7   0  992.99   38.93
  -4   7   0 1101.69   38.97
  -4   7   0 1137.21   39.13
  -4  -7   0  919.14   38.89
   4  -7   0 1129.66   39.09
  -4  -7   0 1077.04   39.11
  -4   7   0 1180.97   39.14
   4   7   0  967.71   38.99
   4  -7   0 1219.59   39.14
   4   7   0 1053.49   39.08
  -4  -7   0  981.22   39.03
   4   7   0 1014.31   39.08
   4  -7   0 1173.14   38.92
  -4  -7   0 1025.16   39.03
  -4   7   0 1198.09   39.12
   4  -7   0 1203.94   39.14
   4  -7   0 1210.62   39.03
   4   7   0  652.60   38.86
   5  -7   0  127.01    4.77
   5  -7   0  122.04    4.78
  -5  -7   0  115.03    4.80
   5  -7   0  134.23    4.88
   5   7   0  118.87    4.72
   5  -7   0  104.16    4.53
  -5  -7   0  115.51    4.81
   5  -7   0   98.46    4.53
   5   7   0  111.38    4.73
   5   7   0  111.22    4.75
   5  -7   0  124.22    4.82
  -5   7   0  121.72    4.63
   5  -7   0  114.74    4.62
  -5  -7   0  114.73    4.71
  -5   7   0  128.38    4.85
  -5   7   0  119.48    4.82
  -5   7   0  118.83    4.77
   5   7   0  109.08    4.82
   5   7   0   92.89    4.61
  -5   7   0  127.31    4.81
   5   7   0  105.68    4.70
  -5  -7   0  116.54    4.74
  -5   7   0  124.26    4.81
   5  -7   0  129.37    4.82
   5  -7   0  126.80    4.68
   5   7   0  115.79    4.80
  -6  -7   0   94.00    4.26
   6  -7   0  105.89    4.46
  -6   7   0  103.00    4.20
   6   7   0   88.40    4.14
   6  -7   0  108.98    4.44
  -6  -7   0  102.42    4.43
   6  -7   0  103.33    4.32
  -6   7   0  106.49    4.38
   6  -7   0  111.35    4.22
   6   7   0   92.80    4.31
   6  -7   0  112.92    4.42
   6   7   0   76.80    4.15
  -6   7   0  113.51    4.44
   6   7   0   89.56    4.43
   6   7   0  105.14    4.34
   6   7   0  105.84    4.32
   6   7   0   99.19    4.29
   6   7   0   98.46    4.44
   6  -7   0  110.19    4.38
  -6   7   0  107.46    4.37
   6   7   0   98.51    4.39
   6  -7   0   95.49    4.17
   6  -7   0  104.18    4.37
  -6  -7   0  101.45    4.35
  -6   7   0  111.80    4.42
   6  -7   0  104.52    4.46
  -6   7   0  107.34    4.47
  -6  -7   0   98.15    4.39
   7  -7   0  838.46   31.40
   7   7   0  702.42   31.35
   7   7   0  730.97   31.26
  -7   7   0  843.93   31.39
   7   7   0  848.62   31.29
   7   7   0  783.03   31.27
  -7   7   0  778.15   31.28
  -7  -7   0  814.48   31.31
   7  -7   0  769.40   31.39
  -7   7   0  818.38   31.42
   7   7   0  781.86   31.19
   7  -7   0  798.03   31.29
   7  -7   0  709.56   31.06
   7  -7   0  775.29   31.31
  -7   7   0  824.87   31.33
   7   7   0  749.75   31.43
  -7  -7   0  674.72   31.15
   7   7   0  699.74   31.32
  -7   7   0  812.99   31.34
  -7   7   0  752.26   31.07
   7   7   0  776.27   31.39
   7  -7   0  821.20   31.43
   7   7   0  642.47   31.19
  -7  -7   0  744.05   31.31
  -7  -7   0  723.05   31.35
   7  -7   0  814.02   31.32
   8   7   0  110.71    5.16
   8  -7   0  114.15    5.05
   8   7   0  116.86    5.06
   8   7   0  107.43    5.16
   8   7   0  105.59    5.03
  -8  -7   0  106.14    4.90
  -8   7   0  122.29    5.19
   8  -7   0  121.32    5.20
  -8  -7   0  120.21    5.12
   8   7   0  115.10    5.29
   8  -7   0  120.10    5.23
  -8  -7   0  113.75    5.18
  -8   7   0  124.40    5.25
  -8   7   0  124.70    5.06
  -8   7   0  117.42    5.11
   8   7   0  115.80    5.33
   8  -7   0  123.25    5.19
  -8  -7   0  111.43    5.09
   8  -7   0  123.18    5.11
  -8  -7   0   95.61    4.81
   8  -7   0  120.62    5.12
  -8   7   0  121.87    5.12
   8   7   0  118.36    5.09
   8  -7   0  127.53    5.28
   8   7   0  113.45    5.20
   9   7   0    2.35    0.71
  -9  -7   0    1.93    0.39
  -9  -7   0    2.24    0.37
  -9  -7   0    2.05    0.56
  -9   7   0    2.24    0.34
  -9  -7   0    2.15    0.40
  -9  -7   0    1.85    0.39
  -9  -7   0    1.80    0.35
  -9  -7   0    1.91    0.39
  -9   7   0    2.38    0.36
   9   7   0    2.51    0.79
  -9   7   0    2.28    0.59
  -9   7   0    2.03    0.38
 -10  -7   0   12.75    0.79
 -10   7   0   13.83    0.78
 -10  -7   0   13.72    0.78
 -10  -7   0   13.79    0.82
 -10   7   0   14.38    0.76
 -10  -7   0   16.16    0.84
 -10   7   0   13.13    0.79
 -10  -7   0   14.39    0.83
 -10  -7   0   12.07    0.73
 -11  -7   0   80.97    3.43
 -11  -7   0   75.66    3.40
 -11  -7   0   84.09    3.44
 -11  -7   0   78.33    3.42
 -11  -7   0   81.51    3.44
 -11   7   0   76.75    3.42
 -11   7   0   81.49    3.46
 -11   7   0   83.58    3.42
 -11  -7   0   81.24    3.42
 -11   7   0   81.70    3.41
 -11  -7   0   74.25    3.38
 -11   7   0   82.51    3.39
 -12   7   0    1.78    0.47
 -12  -7   0    1.05    0.45
 -12  -7   0    0.92    0.52
 -12   7   0    1.26    0.56
 -12   7   0    1.04    0.45
 -12  -7   0    1.50    0.51
 -12  -7   0    0.96    0.50
 -12  -7   0    1.72    0.44
 -12   7   0    1.17    0.47
 -12   7   0    0.99    0.45
 -12  -7   0    1.14    0.49
 -12  -7   0    1.21    0.53
 -13   7   0   66.60    2.91
 -13  -7   0   65.24    2.92
 -13  -7   0   69.94    2.94
 -13  -7   0   64.61    2.92
 -13   7   0   69.60    2.89
 -13  -7   0   65.25    2.91
 -13   7   0   68.61    2.96
 -13  -7   0   64.44    2.90
 -13   7   0   75.01    2.94
 -13  -7   0   69.08    2.95
 -13  -7   0   60.97    2.88
 -13  -7   0   66.45    2.93
 -13   7   0   67.44    2.90
 -14  -7   0    3.04    0.46
 -14  -7   0    3.20    0.52
 -14   7   0    2.57    0.42
 -14   7   0    3.22    0.56
 -14  -7   0    3.04    0.53
 -14   7   0    3.98    0.51
 -14   7   0    3.23    0.50
 -14  -7   0    2.57    0.54
 -14   7   0    3.65    0.46
 -14  -7   0    3.18    0.51
 -14  -7   0    3.38    0.52
 -14  -7   0    2.74    0.43
 -15  -7   0    0.25    0.46
 -15  -7   0   -0.07    0.41
 -15   7   0   -0.15    0.45
 -15   7   0    0.59    0.48
 -15   7   0    0.27    0.33
 -15   7   0    0.06    0.42
 -15  -7   0   -0.06    0.43
 -15  -7   0    0.41    0.46
 -15   7   0    0.10    0.37
 -16  -7   0    4.38    0.47
 -16  -7   0    5.04    0.51
 -16   7   0    4.63    0.50
 -16   7   0    5.47    0.45
 -16   7   0    5.37    0.54
 -17   7   0    1.98    0.37
 -17   7   0    1.40    0.38
 -17  -7   0    2.07    0.41
 -17   7   0    1.92    0.29
  17  -7   0    1.34    0.40
 -17   7   0    2.29    0.34
 -17  -7   0    0.96    0.29
 -17  -7   0    1.58    0.36
   0  -8   0  480.59   18.26
   0   8   0  442.58   18.28
   0   8   0  432.67   18.24
   0  -8   0  426.51   18.22
   0  -8   0  459.00   18.25
   0  -8   0  448.87   18.18
   0  -8   0  458.25   18.26
   0   8   0  370.87   18.24
   0   8   0  468.00   18.27
   0   8   0  452.12   18.25
   0   8   0  447.96   18.25
   0   8   0  472.49   18.29
  -1   8   0  154.67    5.41
   1   8   0  136.68    5.36
   1  -8   0  135.79    5.38
  -1  -8   0  137.04    5.31
   1  -8   0  139.14    5.37
   1  -8   0  156.43    5.38
  -1  -8   0  117.52    5.34
   1   8   0  143.74    5.36
   1  -8   0  133.75    5.33
  -1   8   0  132.73    5.36
  -1  -8   0  104.81    5.30
   1  -8   0  126.64    5.27
   1  -8   0  133.15    5.33
  -1   8   0  124.15    5.37
  -1   8   0  139.43    5.37
   1   8   0  104.38    5.29
  -1  -8   0  154.25    5.30
  -1   8   0  143.81    5.38
   1  -8   0  130.16    5.31
   1   8   0  129.57    5.34
   1  -8   0  137.42    5.33
   1   8   0  119.07    5.32
   1   8   0  122.53    5.37
  -1  -8   0  124.03    5.34
  -1   8   0  112.44    5.29
   1   8   0   90.73    5.29
   1   8   0  120.78    5.24
   1  -8   0  145.42    5.39
  -1  -8   0  125.48    5.30
   1   8   0  151.09    5.30
   1  -8   0  120.29    5.36
  -2   8   0  221.75    8.22
   2   8   0  185.59    8.14
  -2  -8   0  183.39    8.15
  -2  -8   0  179.56    8.13
  -2   8   0  210.18    8.17
   2   8   0  193.13    8.14
   2  -8   0  217.35    8.22
   2   8   0  204.04    8.20
  -2   8   0  224.64    8.23
  -2   8   0  206.72    8.25
   2  -8   0  211.59    8.17
  -2   8   0  208.36    8.15
  -2  -8   0  193.19    8.23
  -2  -8   0  171.70    8.19
   2  -8   0  209.61    8.20
   2  -8   0  221.98    8.26
  -2   8   0  217.02    8.18
   2   8   0  182.66    8.21
  -2  -8   0  196.63    8.11
   2   8   0  175.48    8.12
   2   8   0  175.53    8.18
   2  -8   0  204.61    8.17
  -2  -8   0  182.60    8.14
   2   8   0  185.67    8.21
   2  -8   0  190.86    8.24
  -2   8   0  203.03    8.24
   2  -8   0  222.20    8.22
   2  -8   0  232.38    8.27
   2   8   0  189.43    8.10
   2  -8   0  226.99    8.17
   3  -8   0    1.86    0.26
  -3   8   0    1.70    0.38
  -3   8   0    1.98    0.28
   3   8   0    5.18    0.33
  -3  -8   0    1.79    0.18
   3   8   0    3.30    0.35
   3  -8   0    2.24    0.34
   3   8   0    1.83    0.22
   3   8   0    1.42    0.21
   3  -8   0    1.95    0.39
   3  -8   0    4.02    0.40
   3   8   0    2.71    0.39
  -3   8   0    4.09    0.41
   3  -8   0    2.54    0.38
   3   8   0    3.12    0.38
   3   8   0    2.34    0.29
  -3  -8   0    1.75    0.35
  -3  -8   0    4.65    0.37
   3  -8   0    3.04    0.40
  -3  -8   0    2.84    0.42
  -3   8   0    5.38    0.27
   3   8   0    2.64    0.41
  -3  -8   0    3.21    0.33
   3   8   0    4.34    0.42
   3  -8   0    3.05    0.45
   3  -8   0    3.67    0.32
  -3  -8   0    2.71    0.25
  -3   8   0    2.17    0.40
   3  -8   0    2.65    0.27
  -4  -8   0  204.42    9.82
   4  -8   0  262.92   10.03
   4  -8   0  274.49   10.06
  -4  -8   0  246.29    9.96
   4   8   0  257.64    9.94
   4  -8   0  265.11   10.03
  -4   8   0  259.04   10.05
   4  -8   0  243.94    9.89
  -4   8   0  268.69   10.06
   4  -8   0  267.81   10.05
  -4   8   0  255.02   10.05
   4  -8   0  254.61   10.00
   4   8   0  227.40   10.00
   4  -8   0  276.97    9.97
  -4  -8   0  221.55    9.85
  -4  -8   0  239.88    9.97
   4   8   0  235.45    9.99
   4   8   0  214.72    9.91
   4   8   0  223.78    9.91
  -4   8   0  249.24    9.90
   4   8   0  243.33   10.01
  -4  -8   0  225.07    9.97
   4  -8   0  265.63    9.86
  -4   8   0  241.98    9.96
  -4  -8   0  234.31   10.01
   5  -8   0   51.70    2.21
  -5  -8   0   47.18    2.23
   5   8   0   46.71    2.21
  -5  -8   0   45.17    2.15
   5  -8   0   49.12    2.27
  -5   8   0   52.09    2.07
   5   8   0   44.17    2.26
   5   8   0   45.98    2.13
   5  -8   0   46.70    1.97
   5   8   0   47.67    2.13
   5   8   0   39.80    2.06
  -5  -8   0   44.75    2.15
   5  -8   0   53.65    2.12
  -5   8   0   53.32    2.26
   5  -8   0   54.61    2.27
   5   8   0   41.69    2.17
   5   8   0   43.27    2.16
  -5   8   0   51.98    2.24
   5  -8   0   43.66    1.96
  -5   8   0   51.99    2.27
  -5   8   0   47.58    2.19
   5  -8   0   52.80    2.29
  -5  -8   0   44.92    2.17
   5  -8   0   51.47    2.21
   5  -8   0   48.92    2.04
  -5   8   0   51.05    2.26
   5  -8   0   51.94    2.26
  -5  -8   0   45.32    2.22
  -6  -8   0   92.89    4.35
  -6   8   0  101.42    4.40
   6   8   0   99.30    4.42
   6  -8   0  100.38    4.32
   6  -8   0   99.29    4.29
   6   8   0   93.86    4.25
   6  -8   0  108.47    4.44
   6  -8   0   98.04    4.39
  -6   8   0  109.60    4.38
  -6  -8   0   87.53    4.32
  -6   8   0  106.12    4.34
  -6   8   0  108.10    4.37
   6   8   0   89.47    4.27
   6   8   0   96.21    4.34
   6   8   0   76.70    4.11
   6  -8   0  108.85    4.18
   6   8   0  104.39    4.27
  -6  -8   0  104.70    4.31
  -6  -8   0   88.00    4.22
   6  -8   0  103.93    4.34
  -6   8   0  104.74    4.34
   6   8   0  113.24    4.29
   6  -8   0  108.84    4.40
   6  -8   0   91.43    4.10
   6  -8   0  108.49    4.37
   7   8   0  210.99    8.72
   7  -8   0  212.46    8.77
  -7   8   0  212.72    8.78
   7   8   0  204.44    8.71
   7  -8   0  236.39    8.94
   7  -8   0  226.36    8.87
   7   8   0  187.40    8.84
   7  -8   0  213.81    8.78
  -7  -8   0  190.51    8.64
   7   8   0  191.36    8.75
   7  -8   0  223.70    8.91
  -7  -8   0  203.29    8.80
  -7   8   0  219.86    8.82
  -7  -8   0  204.57    8.75
   7   8   0  168.79    8.67
  -7   8   0  226.66    8.85
   7  -8   0  228.21    8.82
   7   8   0  195.88    8.83
  -7  -8   0  199.33    8.83
   7   8   0  200.06    8.82
  -7   8   0  222.94    8.78
  -7   8   0  220.21    8.89
  -7   8   0  203.54    8.55
   7   8   0  198.03    8.67
  -7   8   0  203.19    8.82
  -8   8   0   10.80    0.99
  -8  -8   0    9.90    1.08
   8   8   0    9.22    1.25
  -8  -8   0    6.71    0.60
   8   8   0    6.74    0.95
  -8   8   0   10.67    1.04
   8   8   0    8.48    0.92
   8   8   0    9.65    1.01
   8  -8   0   10.18    1.05
  -8   8   0   11.89    0.97
   8  -8   0   11.94    1.15
   8   8   0    8.70    1.06
   8  -8   0   10.50    0.97
  -8  -8   0   10.41    1.02
   8  -8   0   11.75    1.02
   8  -8   0   12.81    1.19
  -8   8   0   11.88    1.16
   8  -8   0   11.03    1.20
  -8  -8   0    9.22    0.79
  -8  -8   0    6.96    0.96
   8   8   0    8.46    1.14
   8   8   0    8.30    0.94
  -9  -8   0    3.70    0.44
  -9  -8   0    2.42    0.45
   9   8   0    3.36    0.86
  -9   8   0    2.29    0.64
  -9  -8   0    2.49    0.64
  -9  -8   0    3.19    0.46
  -9   8   0    3.99    0.40
  -9  -8   0    3.67    0.45
  -9   8   0    4.17    0.40
  -9  -8   0    2.48    0.42
  -9   8   0    3.54    0.38
  -9  -8   0    2.40    0.40
 -10  -8   0  125.69    5.49
 -10  -8   0  141.85    5.52
 -10   8   0  138.79    5.49
 -10  -8   0  126.87    5.49
 -10  -8   0  125.40    5.46
 -10  -8   0  129.76    5.50
 -10   8   0  134.52    5.47
 -11   8   0   11.86    0.75
 -11  -8   0   12.77    0.79
 -11  -8   0   12.45    0.79
 -11  -8   0   12.85    0.79
 -11   8   0   12.88    0.77
 -11   8   0   13.56    0.73
 -11  -8   0   11.19    0.77
 -11  -8   0   12.09    0.72
 -11  -8   0   11.29    0.68
 -11   8   0   13.61    0.76
 -11  -8   0   11.15    0.74
 -12   8   0   45.20    1.91
 -12   8   0   36.74    1.93
 -12  -8   0   44.17    1.94
 -12  -8   0   44.34    1.93
 -12   8   0   43.02    1.91
 -12   8   0   48.22    1.92
 -12  -8   0   40.10    1.92
 -12  -8   0   36.27    1.88
 -12  -8   0   35.42    1.86
 -12   8   0   40.90    1.88
 -12  -8   0   44.76    1.95
 -12  -8   0   43.93    1.94
 -13   8   0    3.58    0.51
 -13   8   0    4.37    0.57
 -13   8   0    4.86    0.60
 -13  -8   0    4.27    0.62
 -13  -8   0    4.21    0.63
 -13  -8   0    3.49    0.57
 -13  -8   0    4.50    0.62
 -13   8   0    4.71    0.66
 -13  -8   0    4.08    0.61
 -13  -8   0    4.78    0.61
 -13  -8   0    3.30    0.49
 -13  -8   0    3.72    0.54
 -13   8   0    4.03    0.54
 -14  -8   0    1.01    0.50
 -14  -8   0    0.74    0.51
 -14   8   0    0.82    0.41
 -14   8   0    1.17    0.53
 -14  -8   0    1.56    0.50
 -14  -8   0    1.14    0.42
 -14   8   0    0.60    0.42
 -14   8   0    1.75    0.48
 -14  -8   0    1.08    0.50
 -14  -8   0    1.51    0.51
 -14   8   0    1.14    0.47
 -15  -8   0    0.18    0.41
 -15   8   0   -0.03    0.41
 -15   8   0    0.01    0.33
 -15   8   0    0.11    0.42
 -15   8   0   -0.02    0.47
 -15   8   0   -0.01    0.37
 -15  -8   0    0.31    0.44
 -15  -8   0    0.22    0.42
 -15  -8   0   -0.13    0.44
 -16   8   0   15.75    0.84
 -16   8   0   19.80    0.88
 -16  -8   0   16.81    0.87
 -16  -8   0   13.72    0.82
 -16  -8   0   18.02    0.87
 -16  -8   0   15.08    0.84
 -16   8   0   15.82    0.87
 -16   8   0   14.67    0.76
 -16   8   0   15.13    0.79
  17  -8   0    6.71    0.50
 -17   8   0    8.07    0.49
 -17   8   0    6.00    0.40
 -17   8   0    6.60    0.49
 -17  -8   0    7.97    0.53
 -17  -8   0    5.74    0.47
 -17   8   0    6.36    0.44
 -17  -8   0    5.30    0.42
   0  -9   0    0.06    0.18
   0   9   0   -0.01    0.32
   0  -9   0   -0.41    0.30
   0  -9   0    0.01    0.33
   0   9   0    0.13    0.34
   0  -9   0   -0.10    0.29
   0   9   0   -0.38    0.32
   0   9   0   -0.16    0.28
   0   9   0    0.14    0.33
   0   9   0    0.10    0.41
   0   9   0    1.35    0.34
   0  -9   0    1.80    0.25
  -1  -9   0   91.93    3.29
   1  -9   0  102.46    3.28
  -1   9   0   86.77    3.31
   1   9   0  100.23    3.32
  -1  -9   0   95.74    3.27
  -1   9   0   80.29    3.35
   1   9   0   92.57    3.27
   1  -9   0  105.15    3.32
   1   9   0   97.41    3.34
  -1  -9   0   82.78    3.23
   1   9   0  111.71    3.38
   1  -9   0   95.29    3.35
   1  -9   0  109.71    3.33
   1   9   0   96.36    3.33
   1   9   0   98.75    3.18
  -1  -9   0  104.59    3.28
  -1   9   0   95.12    3.36
  -1   9   0   87.75    3.35
  -1   9   0   83.02    3.28
  -1  -9   0  110.15    3.36
  -1  -9   0  113.97    3.35
   1   9   0  107.32    3.32
   1   9   0  106.17    3.30
   1  -9   0  108.59    3.36
  -1   9   0   92.55    3.25
  -1   9   0   94.05    3.37
  -1   9   0  117.05    3.38
   1  -9   0  115.93    3.40
   1  -9   0   81.66    3.33
   1  -9   0  107.75    3.24
  -1   9   0  102.96    3.32
  -2  -9   0  811.42    2.54
   2  -9   0  890.08    3.09
   2  -9   0  859.63    1.62
   2   9   0  884.79    3.50
   2   9   0  835.35    2.78
   2  -9   0 1038.29    4.13
  -2   9   0 1029.85    3.77
   2  -9   0 1012.15    3.75
  -2   9   0  936.97    3.09
  -2  -9   0  891.15    2.86
   2   9   0  720.47    2.34
   2  -9   0 1014.76    4.06
   2  -9   0  857.53    3.43
   2   9   0  749.11    2.73
   2  -9   0  913.21    3.87
  -2   9   0 1011.65    3.64
   2  -9   0  948.56    3.47
  -2  -9   0  769.68    3.39
   2   9   0  777.41    3.61
   2   9   0  894.40    3.78
   2  -9   0  895.23    3.27
   2   9   0  812.32    1.97
  -2   9   0  912.51    2.91
   2   9   0  709.34    3.11
   2   9   0  793.65    3.36
   2  -9   0  962.90    3.65
  -2  -9   0  802.91    2.76
   2  -9   0  930.65    3.10
   2   9   0  899.98    3.38
  -2  -9   0  907.31    2.44
   2  -9   0  988.01    3.15
  -2   9   0  965.19    3.35
  -2  -9   0  864.18    3.68
  -2   9   0  769.39    3.37
  -2   9   0  869.58    3.80
  -3  -9   0   14.98    0.86
   3   9   0   16.47    0.88
   3   9   0   16.10    0.82
   3  -9   0   20.30    0.96
   3  -9   0   16.75    0.94
   3   9   0   15.12    0.92
   3  -9   0   17.51    0.81
   3  -9   0   17.02    0.82
  -3   9   0   18.76    0.94
   3   9   0   12.84    0.74
   3  -9   0   17.15    0.90
   3  -9   0   19.17    0.90
  -3  -9   0   14.95    0.78
   3   9   0   15.19    0.77
   3  -9   0   16.24    0.83
   3  -9   0   18.95    0.98
  -3   9   0   17.07    0.94
  -3   9   0   17.82    0.82
   3   9   0   16.00    0.90
   3   9   0   14.88    0.86
  -3   9   0   20.73    0.79
  -3   9   0   15.99    0.92
   3   9   0   15.45    0.92
   3  -9   0   16.91    0.89
  -3  -9   0   15.58    0.84
  -3  -9   0   17.54    0.94
   3   9   0   16.00    0.78
  -3  -9   0   17.91    0.74
  -4   9   0 1029.18   38.87
  -4  -9   0  835.10   38.81
  -4   9   0 1013.45   38.79
   4  -9   0  963.24   38.70
  -4  -9   0  876.36   38.78
   4   9   0  939.77   38.81
   4  -9   0  992.34   38.83
   4   9   0  873.01   38.80
  -4   9   0  988.77   38.71
   4  -9   0 1010.72   38.75
   4   9   0  988.39   38.74
   4   9   0  916.42   38.71
   4  -9   0 1085.75   38.88
   4  -9   0  836.35   38.80
   4  -9   0 1034.20   38.86
   4  -9   0 1040.68   38.82
   4   9   0  886.43   38.81
  -4  -9   0  915.79   38.75
  -4  -9   0  882.73   38.80
  -4   9   0 1006.82   38.84
  -4   9   0  975.22   38.85
   4   9   0  807.25   38.73
   4  -9   0 1008.06   38.77
  -4   9   0  990.48   38.61
   4  -9   0  971.61   38.81
  -4  -9   0  803.44   38.63
  -4  -9   0  933.86   38.77
   4  -9   0 1032.84   38.67
   4  -9   0 1024.45   38.84
   4   9   0  975.54   38.78
   5   9   0   23.51    1.13
   5  -9   0   25.15    1.14
  -5  -9   0   16.84    1.11
  -5  -9   0   16.93    0.98
   5  -9   0   26.29    1.26
  -5   9   0   24.38    1.28
   5   9   0   19.98    1.11
   5   9   0   47.96    1.48
   5  -9   0   29.41    1.35
  -5  -9   0   19.92    1.28
   5   9   0   17.52    1.07
   5  -9   0   21.31    0.96
  -5   9   0   27.82    1.30
   5   9   0   19.04    1.22
   5  -9   0   24.56    1.28
   5  -9   0   18.60    1.18
   5  -9   0   26.95    1.35
   5  -9   0   21.60    0.96
  -5   9   0   24.12    1.32
  -5  -9   0   21.14    1.17
   5  -9   0   45.30    1.43
   5   9   0   18.99    1.30
  -5   9   0   24.10    1.27
   5  -9   0   18.57    1.22
   5   9   0   15.69    1.14
   5  -9   0   21.12    1.02
   5  -9   0   22.97    1.39
  -5   9   0   23.64    1.06
  -5  -9   0   19.10    1.15
   6  -9   0  298.82   11.80
  -6   9   0  307.01   11.85
  -6   9   0  316.73   11.89
  -6  -9   0  273.90   11.74
   6  -9   0  301.60   11.79
  -6  -9   0  286.24   11.83
   6   9   0  287.13   11.72
   6  -9   0  311.41   11.85
   6   9   0  272.55   11.81
   6   9   0  259.54   11.75
   6  -9   0  324.86   11.91
   6  -9   0  277.20   11.58
  -6   9   0  303.10   11.84
   6   9   0  280.83   11.70
  -6  -9   0  279.13   11.82
   6   9   0  214.88   11.58
   6   9   0  273.62   11.73
   6   9   0  271.97   11.87
   6  -9   0  299.74   11.81
   6  -9   0  292.58   11.80
   6  -9   0  313.65   11.85
  -6  -9   0  276.75   11.72
   6  -9   0  304.71   11.88
  -7  -9   0  262.21   10.97
  -7  -9   0  259.42   10.94
   7  -9   0  280.33   11.01
   7   9   0  249.18   10.82
  -7   9   0  253.44   10.69
   7  -9   0  259.77   10.91
  -7  -9   0  242.08   10.78
  -7   9   0  280.77   10.93
  -7   9   0  282.88   11.02
  -7   9   0  275.48   10.95
   7   9   0  255.40   10.95
  -7   9   0  281.48   10.96
   7  -9   0  279.63   10.98
   7   9   0  238.82   10.99
   7  -9   0  274.93   10.91
   7  -9   0  281.90   11.03
   7   9   0  242.50   10.96
   7  -9   0  265.67   10.86
  -7   9   0  247.42   10.95
   7   9   0  260.64   10.82
   7  -9   0  264.12   10.90
  -7  -9   0  245.03   10.85
   7   9   0  234.93   10.79
   7   9   0  252.96   10.90
   7  -9   0  278.70   10.94
   7   9   0  218.31   10.81
  -8   9   0 1048.68   40.91
   8   9   0 1031.03   40.79
   8   9   0  894.26   40.81
  -8  -9   0  897.68   40.68
  -8  -9   0  961.65   40.87
   8  -9   0 1037.68   40.87
  -8  -9   0  948.08   40.92
   8   9   0  955.57   40.95
   8   9   0  943.87   40.91
   8  -9   0 1038.57   40.98
   8   9   0  963.01   41.07
   8   9   0 1022.95   40.80
   8  -9   0 1053.33   40.91
   8  -9   0 1010.22   40.84
   8   9   0  871.68   40.91
  -8   9   0 1085.29   40.95
   8  -9   0  986.32   40.84
   8  -9   0 1074.50   40.96
  -8  -9   0  981.54   40.84
  -8   9   0 1048.27   40.99
  -8   9   0 1028.67   40.84
   8  -9   0 1055.03   41.00
  -9  -9   0  181.68    7.09
  -9  -9   0  186.66    7.11
  -9  -9   0  173.42    7.10
  -9   9   0  165.28    7.10
  -9   9   0  180.42    7.07
  -9  -9   0  168.09    7.07
  -9  -9   0  163.61    7.09
  -9  -9   0  151.60    7.07
  -9   9   0  167.52    7.07
  -9   9   0  172.43    7.05
 -10  -9   0   10.27    0.64
 -10  -9   0   11.97    0.71
 -10  -9   0   11.82    0.77
 -10  -9   0   12.16    0.75
 -10   9   0   13.65    0.71
 -10  -9   0   11.91    0.77
 -10   9   0   11.91    0.70
 -10  -9   0   11.31    0.73
 -11  -9   0   17.03    0.88
 -11   9   0   18.19    0.98
 -11  -9   0   16.81    0.98
 -11  -9   0   18.41    0.98
 -11  -9   0   18.72    0.98
 -11  -9   0   18.02    0.94
 -11  -9   0   17.35    0.96
 -11   9   0   18.00    0.95
 -11   9   0   17.70    0.92
 -12  -9   0  146.69    6.40
 -12  -9   0  149.15    6.41
 -12   9   0  151.37    6.41
 -12   9   0  154.36    6.36
 -12  -9   0  157.53    6.43
 -12  -9   0  151.98    6.42
 -12  -9   0  144.17    6.39
 -12  -9   0  152.48    6.43
 -12   9   0  170.75    6.41
 -13   9   0   51.24    2.20
 -13  -9   0   50.23    2.27
 -13   9   0   42.53    2.26
 -13   9   0   50.81    2.24
 -13   9   0   47.37    2.21
 -13  -9   0   52.32    2.26
 -13   9   0   58.07    2.27
 -13  -9   0   51.09    2.28
 -13  -9   0   50.62    2.25
 -13  -9   0   49.16    2.25
 -13  -9   0   46.40    2.22
 -14  -9   0   38.35    1.83
 -14   9   0   39.33    1.83
 -14  -9   0   40.55    1.81
 -14  -9   0   35.34    1.79
 -14   9   0   39.94    1.77
 -14   9   0   37.56    1.74
 -14   9   0   37.74    1.77
 -14  -9   0   38.96    1.81
 -14  -9   0   36.33    1.76
 -14  -9   0   37.98    1.79
 -15   9   0    5.37    0.55
 -15   9   0    4.60    0.50
 -15  -9   0    3.81    0.52
 -15   9   0    4.68    0.44
 -15  -9   0    4.56    0.51
 -15  -9   0    4.96    0.54
 -15  -9   0    4.28    0.53
 -15   9   0    5.46    0.56
 -15   9   0    4.43    0.45
 -16  -9   0    1.54    0.41
 -16   9   0    1.79    0.41
 -16   9   0    1.14    0.32
 -16  -9   0    0.67    0.37
 -16   9   0    1.13    0.30
 -16  -9   0    1.01    0.39
 -16   9   0    1.12    0.45
 -16  -9   0    1.66    0.42
 -16   9   0    1.38    0.34
 -17   9   0    2.28    0.34
 -17   9   0    2.69    0.36
 -17  -9   0    1.89    0.37
 -17  -9   0    2.28    0.40
  17  -9   0    2.59    0.40
 -17  -9   0    2.77    0.34
 -17   9   0    3.38    0.40
 -17  -9   0    2.63    0.38
   0  10   0  665.25   26.52
   0 -10   0  660.26   26.42
   0 -10   0  605.51   26.38
   0  10   0  647.47   26.46
   0  10   0  623.70   26.51
   0 -10   0  627.13   26.47
   0 -10   0  725.38   26.50
   0 -10   0  654.73   26.46
   0  10   0  635.06   26.47
   0  10   0  692.81   26.52
  -1 -10   0  103.39    4.29
   1  10   0   88.86    4.25
   1 -10   0  103.44    4.33
  -1  10   0  118.54    4.34
  -1  10   0  101.31    4.29
   1 -10   0  100.47    4.22
  -1 -10   0   97.46    4.30
  -1 -10   0  109.31    4.33
   1  10   0  112.37    4.35
  -1 -10   0   99.71    4.30
  -1  10   0  111.27    4.30
  -1  10   0  105.84    4.35
   1 -10   0  106.14    4.26
  -1  10   0  107.54    4.25
  -1  10   0  113.80    4.37
   1  10   0  105.39    4.33
  -1 -10   0  100.50    4.26
  -1  10   0   97.83    4.33
  -1 -10   0  100.25    4.23
   1  10   0   98.61    4.29
  -1 -10   0   83.60    4.17
   1 -10   0  103.46    4.30
  -1  10   0  107.44    4.36
  -1  10   0  104.11    4.32
  -1 -10   0   99.84    4.27
   1 -10   0  112.97    4.35
   1  10   0   98.01    4.18
   1  10   0  105.62    4.34
  -1  10   0  104.73    4.34
   1  10   0  100.05    4.30
   1  10   0  100.67    4.28
   1 -10   0  122.30    4.35
   1 -10   0  105.57    4.30
   2  10   0   27.14    1.04
  -2 -10   0   23.48    1.10
   2 -10   0   24.55    1.03
   2 -10   0   28.13    1.25
   2  10   0   21.09    1.09
   2  10   0   26.31    1.11
  -2 -10   0   23.88    1.21
   2 -10   0   28.51    1.19
  -2  10   0   26.77    1.20
   2 -10   0   27.47    1.16
  -2 -10   0   24.21    1.12
  -2  10   0   26.96    1.14
   2  10   0   24.42    1.13
  -2 -10   0   25.88    1.11
   2  10   0   25.67    1.20
   2 -10   0   27.57    1.15
  -2  10   0   26.56    1.15
   2  10   0   25.37    1.19
  -2  10   0   29.97    1.23
   2  10   0   27.34    1.19
   2  10   0   26.71    1.19
  -2  10   0   24.52    1.25
   2 -10   0   28.09    1.28
   2 -10   0   31.82    1.24
   2 -10   0   26.21    1.17
  -2  10   0   25.14    1.21
   2  10   0   24.52    1.18
  -2 -10   0   23.53    1.20
  -2 -10   0   25.18    1.09
   2 -10   0   24.62    1.17
  -2  10   0   31.17    1.23
   2 -10   0   26.67    1.15
  -3 -10   0   96.05    4.25
  -3 -10   0  102.89    4.31
   3  10   0  110.67    4.30
   3  10   0   89.37    4.39
  -3  10   0  114.39    4.43
   3 -10   0  110.82    4.42
   3 -10   0  123.06    4.46
   3  10   0   97.87    4.39
  -3 -10   0  104.11    4.34
   3 -10   0  114.79    4.38
   3 -10   0  123.67    4.39
   3 -10   0  108.68    4.40
  -3  10   0  117.97    4.42
   3  10   0   98.68    4.27
  -3  10   0  114.60    4.28
   3  10   0   97.28    4.39
   3  10   0   99.36    4.35
   3  10   0   89.24    4.38
   3  10   0  100.27    4.24
  -3 -10   0   87.76    4.26
   3 -10   0  100.76    4.32
   3 -10   0  126.34    4.48
   3  10   0   79.99    4.22
   3 -10   0   99.71    4.30
   3 -10   0  109.45    4.30
  -3 -10   0   97.25    4.22
   3  10   0  110.80    4.38
   3  10   0  102.99    4.38
  -3  10   0  109.20    4.31
   3 -10   0  107.51    4.37
  -3  10   0  116.50    4.42
  -3 -10   0  100.01    4.40
   4 -10   0   37.39    1.66
  -4 -10   0   35.41    1.63
   4  10   0   30.28    1.54
   4  10   0   64.04    1.62
   4 -10   0   35.54    1.49
  -4 -10   0   26.76    1.53
  -4  10   0   38.99    1.67
  -4  10   0   34.71    1.72
   4 -10   0   38.89    1.71
   4 -10   0   36.07    1.61
   4  10   0   34.03    1.71
   4 -10   0   34.75    1.58
  -4  10   0   24.78    1.39
   4  10   0   28.32    1.63
   4 -10   0   35.02    1.69
  -4 -10   0   21.26    1.49
  -4 -10   0   29.63    1.41
   4  10   0   24.36    1.47
   4  10   0   34.33    1.62
  -4  10   0   32.68    1.59
   4 -10   0   33.03    1.52
   4 -10   0   36.27    1.46
   4 -10   0   23.64    1.56
   4  10   0   25.36    1.58
  -4  10   0   37.11    1.50
   4  10   0   53.30    1.74
   4 -10   0   37.10    1.71
  -4  10   0   39.26    1.72
  -4 -10   0   35.93    1.67
   5 -10   0   41.93    1.79
   5 -10   0   41.30    1.93
   5  10   0   34.02    1.83
   5  10   0   37.85    1.83
   5  10   0   29.29    1.86
  -5  10   0   36.39    1.68
   5 -10   0   36.28    1.67
   5 -10   0   33.69    1.89
  -5  10   0   39.95    1.90
  -5 -10   0   32.91    1.83
  -5  10   0   41.01    1.90
   5 -10   0   46.10    1.89
   5 -10   0   38.79    1.91
  -5 -10   0   33.82    1.80
  -5  10   0   37.39    1.88
  -5 -10   0   38.60    1.81
   5  10   0   33.52    1.84
  -5 -10   0   32.80    1.62
  -5  10   0   36.63    1.87
   5  10   0   41.06    1.76
   5  10   0   31.23    1.90
   5 -10   0   43.58    1.89
   5 -10   0   41.37    1.76
   5 -10   0   39.49    1.87
   5  10   0   32.57    1.73
   5 -10   0   49.22    1.97
   5 -10   0   37.11    1.61
  -5 -10   0   43.85    1.83
   5 -10   0   35.25    1.82
   5  10   0   47.82    1.82
   5  10   0   41.01    1.87
   6  10   0   57.52    3.11
   6 -10   0   75.61    3.39
  -6  10   0   75.22    3.36
   6  10   0   65.70    3.38
   6 -10   0   80.17    3.41
   6  10   0   71.65    3.20
  -6  10   0   77.68    3.35
   6 -10   0   83.05    3.40
   6 -10   0   74.93    3.29
   6 -10   0   74.92    3.29
   6  10   0   60.72    3.26
  -6  10   0   77.53    3.38
  -6 -10   0   65.77    3.23
   6 -10   0   79.16    3.38
   6 -10   0   81.59    3.34
  -6 -10   0   69.66    3.32
   6  10   0   75.42    3.23
  -6  10   0   79.74    3.36
   6 -10   0   75.09    3.19
   6  10   0   69.04    3.32
  -6 -10   0   73.20    3.26
   6  10   0   72.28    3.27
   6 -10   0   69.95    3.08
   6 -10   0   79.65    3.37
  -6 -10   0   72.85    3.35
   7 -10   0    3.61    0.76
   7  10   0    3.97    0.61
   7 -10   0    4.38    0.71
  -7 -10   0    3.07    0.66
  -7 -10   0    4.33    0.61
   7 -10   0    4.22    0.68
   7 -10   0    3.38    0.61
   7 -10   0    3.59    0.48
  -7  10   0    3.54    0.45
  -7  10   0    4.36    0.66
   7 -10   0    4.46    0.64
  -7  10   0    4.67    0.67
   7  10   0    5.13    0.83
  -7  10   0    4.26    0.73
  -7 -10   0    3.63    0.67
   7  10   0    3.99    0.57
   7  10   0    4.39    0.70
   7 -10   0    3.72    0.58
  -7  10   0    4.10    0.65
   7 -10   0    5.06    0.81
  -7 -10   0    4.12    0.54
   7  10   0    6.49    0.80
  -7  10   0    4.06    0.65
   7 -10   0    4.37    0.65
   7 -10   0    4.67    0.75
   7  10   0    4.88    0.60
   8  10   0  185.49    7.97
   8  10   0  173.80    8.10
  -8 -10   0  185.86    7.71
  -8  10   0  199.22    8.12
  -8  10   0  194.23    8.11
   8 -10   0  182.58    8.04
  -8  10   0  191.16    8.05
   8 -10   0  179.71    8.03
  -8  10   0  183.80    7.69
   8 -10   0  195.43    8.09
   8 -10   0  184.94    8.16
   8  10   0  170.47    8.03
  -8 -10   0  172.62    8.06
   8  10   0  169.02    8.18
   8 -10   0  200.71    8.16
  -8 -10   0  164.37    7.89
   8 -10   0  200.21    8.21
   8  10   0  180.05    8.16
   8 -10   0  208.60    8.13
   8  10   0  178.74    8.21
   8  10   0  206.78    8.02
  -8  10   0  190.82    8.17
   8 -10   0  210.95    8.22
  -8 -10   0  195.04    8.06
  -9 -10   0    1.21    0.43
  -9 -10   0   -0.01    0.43
  -9 -10   0    0.61    0.35
  -9  10   0    0.52    0.34
  -9 -10   0    0.51    0.41
  -9  10   0    0.57    0.44
  -9 -10   0    0.42    0.40
  -9 -10   0    0.80    0.42
  -9  10   0    1.10    0.35
 -10 -10   0    8.27    0.62
 -10 -10   0    9.87    0.63
 -10 -10   0    7.24    0.59
 -10  10   0    9.56    0.58
 -10  10   0    7.69    0.65
 -10 -10   0    8.77    0.53
 -10  10   0   11.18    0.63
 -10 -10   0    9.65    0.65
 -10 -10   0    6.13    0.62
 -11  10   0    2.83    0.42
 -11 -10   0    2.19    0.48
 -11 -10   0    2.83    0.47
 -11  10   0    2.25    0.41
 -11  10   0    2.37    0.47
 -11 -10   0    2.19    0.47
 -11 -10   0    1.80    0.45
 -11 -10   0    1.74    0.40
 -12  10   0   43.10    1.94
 -12 -10   0   41.57    1.96
 -12 -10   0   41.10    1.94
 -12  10   0   48.14    1.95
 -12 -10   0   42.74    1.97
 -12 -10   0   38.84    1.91
 -12  10   0   42.64    1.88
 -12 -10   0   39.11    1.93
 -12 -10   0   42.52    1.97
 -13  10   0   30.48    1.24
 -13 -10   0   23.06    1.21
 -13 -10   0   19.33    1.20
 -13 -10   0   27.02    1.24
 -13  10   0   26.33    1.22
 -13  10   0   22.82    1.15
 -13 -10   0   18.73    1.17
 -13 -10   0   22.07    1.25
 -13 -10   0   23.07    1.24
 -14 -10   0    2.53    0.51
 -14  10   0    2.97    0.53
 -14  10   0    1.90    0.41
 -14 -10   0    2.32    0.50
 -14 -10   0    1.66    0.41
 -14 -10   0    1.04    0.51
 -14 -10   0    1.14    0.50
 -14  10   0    1.86    0.47
 -14 -10   0    0.96    0.51
 -14 -10   0    1.89    0.53
 -15 -10   0    0.67    0.44
 -15 -10   0    0.55    0.46
 -15 -10   0    1.52    0.46
 -15  10   0    0.72    0.41
 -15  10   0    1.12    0.36
 -15  10   0    1.02    0.38
 -15 -10   0    0.78    0.43
 -15 -10   0    1.39    0.44
 -15  10   0    1.61    0.49
 -15  10   0    0.98    0.49
 -16 -10   0    1.21    0.40
 -16  10   0    1.45    0.29
 -16  10   0    1.86    0.40
 -16  10   0    1.51    0.36
 -16  10   0    1.62    0.30
 -16  10   0    1.71    0.43
 -16 -10   0    1.72    0.39
 -16 -10   0    2.44    0.43
 -16 -10   0    1.32    0.37
 -17  10   0    9.77    0.58
 -17 -10   0   11.16    0.59
 -17 -10   0    7.84    0.52
 -17  10   0    9.56    0.53
 -17 -10   0    7.44    0.54
 -17 -10   0    9.28    0.56
 -17  10   0   11.05    0.56
   0 -11   0    0.24    0.29
   0 -11   0    0.11    0.20
   0 -11   0    0.37    0.35
   0 -11   0    0.31    0.31
   0 -11   0    0.07    0.33
   0  11   0   -0.29    0.35
   0  11   0    0.73    0.52
   0 -11   0    0.09    0.27
   0  11   0   -0.13    0.32
   0  11   0    0.04    0.37
   0 -11   0    0.37    0.32
   0  11   0    0.08    0.34
  -1  11   0  382.52   14.71
  -1 -11   0  287.94   14.59
   1  11   0  348.18   14.63
   1 -11   0  380.85   14.64
  -1  11   0  362.75   14.64
  -1  11   0  415.09   14.67
   1  11   0  333.60   14.66
  -1 -11   0  342.86   14.64
  -1 -11   0  348.08   14.63
  -1  11   0  368.25   14.66
   1 -11   0  365.22   14.56
   1 -11   0  390.36   14.68
   1  11   0  355.53   14.66
  -1 -11   0  355.76   14.59
  -1 -11   0  345.73   14.56
  -1 -11   0  367.51   14.60
  -1  11   0  358.09   14.63
  -1 -11   0  349.10   14.50
   1 -11   0  418.25   14.68
  -1  11   0  364.09   14.68
  -1  11   0  362.13   14.58
   1  11   0  332.45   14.50
   1  11   0  367.30   14.64
   1  11   0  293.27   14.61
   1 -11   0  369.30   14.58
   1  11   0  323.35   14.59
   1 -11   0  396.18   14.64
  -1  11   0  372.58   14.65
  -1  11   0  380.05   14.63
   1  11   0  344.97   14.66
   1  11   0  352.58   14.60
   2  11   0   43.46    1.94
  -2 -11   0   41.32    1.84
  -2 -11   0   40.63    1.95
  -2  11   0   47.50    1.97
  -2 -11   0   43.30    1.96
   2  11   0   33.93    1.83
  -2  11   0   43.40    1.90
   2  11   0   40.59    1.77
  -2  11   0   36.27    1.85
   2 -11   0   40.32    1.88
   2 -11   0   43.24    1.92
  -2  11   0   42.80    1.98
   2  11   0   40.21    1.94
   2 -11   0   45.94    1.95
  -2 -11   0   38.08    1.84
  -2 -11   0   36.44    1.83
   2  11   0   45.39    2.00
   2 -11   0   45.61    1.91
   2  11   0   31.07    1.83
  -2  11   0   46.42    1.94
   2  11   0   41.94    1.88
   2 -11   0   45.26    1.78
   2 -11   0   43.70    1.92
   2 -11   0   49.32    2.01
  -2 -11   0   40.18    1.87
   2 -11   0   47.63    1.91
  -2  11   0   48.83    1.82
  -2  11   0   48.25    1.98
   2  11   0   40.20    1.92
   2  11   0   45.00    1.95
   2  11   0   41.41    1.92
   2 -11   0   52.09    2.03
  -2  11   0   45.99    1.94
   3 -11   0  245.92    9.13
   3  11   0  215.47    8.97
   3  11   0  221.12    9.10
   3  11   0  187.82    9.11
   3  11   0  186.18    9.07
  -3  11   0  220.80    9.02
  -3 -11   0  234.27    9.17
   3  11   0  220.76    9.14
   3  11   0  215.33    9.14
  -3 -11   0  201.89    9.03
   3  11   0  210.97    9.01
   3  11   0  213.64    9.02
   3  11   0  190.52    9.12
  -3 -11   0  216.24    9.07
   3 -11   0  238.50    9.15
   3 -11   0  226.30    9.16
  -3 -11   0  199.73    8.96
   3 -11   0  240.29    9.12
   3 -11   0  227.74    9.05
   3 -11   0  229.13    9.10
   3 -11   0  264.00    9.21
   3 -11   0  219.15    9.09
   3 -11   0  227.64    9.17
  -3  11   0  243.06    9.16
   3 -11   0  248.33    9.05
   3  11   0  222.28    9.12
  -3 -11   0  200.84    9.01
  -3 -11   0  194.48    8.99
  -3  11   0  240.55    9.05
  -3  11   0  233.90    9.17
  -3  11   0  249.64    9.15
   3 -11   0  218.46    9.06
   4  11   0 1388.82   54.77
   4  11   0 1352.48   54.72
   4 -11   0 1439.95   54.71
  -4 -11   0 1396.23   54.76
  -4  11   0 1440.30   54.77
   4 -11   0 1426.60   54.64
   4 -11   0 1400.20   54.60
   4 -11   0 1500.07   54.72
  -4 -11   0 1232.53   54.54
   4  11   0 1294.36   54.74
  -4 -11   0 1333.78   54.71
   4 -11   0 1473.94   54.78
  -4  11   0 1528.32   54.81
   4 -11   0 1432.15   54.77
   4  11   0 1370.18   54.68
  -4 -11   0 1329.31   54.66
  -4 -11   0 1331.33   54.64
  -4  11   0 1469.96   54.55
   4  11   0 1403.12   54.75
   4 -11   0 1492.40   54.78
   4 -11   0 1552.39   54.71
   4  11   0 1425.09   54.62
   4  11   0 1164.09   54.63
  -4  11   0 1471.67   54.61
   4 -11   0 1497.28   54.76
  -4  11   0 1569.23   54.75
  -4  11   0 1533.62   54.73
  -4 -11   0 1240.25   54.54
   4  11   0 1325.50   54.56
   4 -11   0 1526.77   54.58
   4 -11   0 1578.99   54.80
   4 -11   0 1523.81   54.75
  -4 -11   0 1046.45   54.48
   4  11   0 1185.54   54.71
   5 -11   0  122.47    4.37
   5 -11   0  134.14    4.71
   5 -11   0  117.78    4.50
   5 -11   0  126.11    4.68
   5  11   0   98.04    4.59
   5 -11   0  129.05    4.55
   5  11   0  112.21    4.57
   5 -11   0  114.74    4.66
  -5 -11   0   94.18    4.35
  -5  11   0  120.61    4.44
  -5 -11   0   73.45    4.29
   5 -11   0  117.50    4.43
   5  11   0  116.12    4.73
   5  11   0  110.96    4.49
  -5  11   0  129.55    4.71
   5 -11   0  126.14    4.61
  -5 -11   0  106.53    4.54
   5  11   0  112.62    4.46
   5 -11   0  123.40    4.64
   5 -11   0  117.81    4.60
   5  11   0  115.71    4.63
   5  11   0   95.83    4.48
  -5  11   0  126.12    4.68
   5  11   0  107.42    4.60
  -5 -11   0  108.62    4.57
   5  11   0  121.97    4.72
  -5  11   0  129.36    4.67
  -5 -11   0  103.68    4.51
   5 -11   0  123.87    4.69
   5 -11   0  123.69    4.73
  -6 -11   0   32.19    1.86
   6  11   0   32.98    1.94
   6  11   0   31.53    1.93
  -6  11   0   35.85    1.90
   6 -11   0   42.30    1.89
   6 -11   0   38.69    1.72
  -6 -11   0   30.46    1.75
  -6 -11   0   33.01    1.84
   6 -11   0   37.81    1.92
   6  11   0   30.27    1.67
   6  11   0   34.92    1.71
   6  11   0   42.34    1.87
  -6  11   0   37.61    1.89
   6  11   0   29.00    1.82
  -6  11   0   41.59    1.93
   6 -11   0   42.53    1.94
   6 -11   0   31.27    1.58
   6 -11   0   34.93    1.96
   6  11   0   42.88    1.80
  -6  11   0   33.62    1.61
  -6  11   0   35.23    1.87
   6 -11   0   35.51    1.91
   6 -11   0   36.10    1.83
  -6 -11   0   39.28    1.82
   6  11   0   35.36    1.81
   6 -11   0   37.03    1.82
   6 -11   0   39.36    1.94
   6  11   0   31.90    1.82
   6 -11   0   44.18    1.97
   7 -11   0   17.38    1.19
  -7  11   0   16.86    1.12
   7  11   0   16.27    1.03
  -7 -11   0   15.12    1.16
   7 -11   0   16.62    1.13
   7  11   0   16.55    1.05
   7  11   0   15.92    1.07
   7 -11   0   18.88    1.23
   7  11   0   12.51    1.10
   7 -11   0   15.66    1.08
   7 -11   0   16.58    1.22
  -7 -11   0   15.33    1.15
   7  11   0   16.74    1.15
  -7  11   0   16.96    1.17
  -7 -11   0   16.41    1.09
   7 -11   0   16.13    0.96
  -7  11   0   16.85    0.95
   7 -11   0   17.56    1.20
   7 -11   0   17.15    1.14
  -7  11   0   16.43    1.16
   7  11   0   14.95    1.15
  -7  11   0   17.19    1.20
  -7  11   0   16.67    1.14
   7 -11   0   16.31    1.26
   7 -11   0   18.65    1.27
   7  11   0   14.31    1.25
   7  11   0   15.53    1.29
  -7 -11   0   13.66    1.00
   7 -11   0   14.98    1.07
  -8  11   0    2.29    0.39
  -8 -11   0    1.96    0.44
   8 -11   0    1.95    0.60
  -8 -11   0    1.81    0.61
   8 -11   0    2.45    0.82
  -8  11   0    2.18    0.65
  -8 -11   0    1.62    0.40
   8  11   0    2.13    0.72
   8 -11   0    2.50    0.80
  -8  11   0    3.09    0.38
  -8  11   0    2.17    0.45
   8  11   0    2.13    0.83
  -8 -11   0    3.06    0.71
   8  11   0    3.89    0.72
  -8  11   0    1.88    0.60
  -8  11   0    2.55    0.66
   8 -11   0    1.87    0.63
  -8 -11   0    2.49    0.55
   8 -11   0    2.10    0.73
  -8 -11   0    1.85    0.43
   8  11   0    2.28    0.78
   8  11   0    1.73    0.58
  -8  11   0    2.64    0.75
   8 -11   0    3.20    0.74
  -9 -11   0    0.63    0.40
  -9  11   0    1.93    0.38
  -9 -11   0    1.25    0.47
  -9  11   0    1.74    0.41
  -9 -11   0    3.41    0.54
  -9  11   0    1.21    0.48
  -9 -11   0    1.97    0.52
  -9 -11   0    2.83    0.52
  -9 -11   0    0.89    0.45
 -10  11   0   29.65    1.35
 -10 -11   0   27.08    1.34
 -10 -11   0   26.62    1.32
 -10  11   0   25.96    1.26
 -10  11   0   27.58    1.30
 -10 -11   0   27.41    1.30
 -10 -11   0   30.47    1.37
 -10 -11   0   26.29    1.30
 -10 -11   0   26.96    1.35
 -11 -11   0   12.45    0.79
 -11 -11   0   11.47    0.76
 -11  11   0   11.99    0.74
 -11 -11   0   10.79    0.74
 -11  11   0   11.37    0.68
 -11 -11   0   12.02    0.73
 -11  11   0   11.13    0.75
 -11 -11   0   11.67    0.78
 -11  11   0   13.24    0.79
 -12 -11   0   17.34    1.05
 -12 -11   0   15.22    0.94
 -12  11   0   16.01    0.92
 -12  11   0   18.97    1.00
 -12 -11   0   17.65    0.99
 -12 -11   0   16.81    1.02
 -12 -11   0   17.42    1.05
 -12 -11   0   16.66    1.00
 -13 -11   0   24.79    1.28
 -13  11   0   27.46    1.26
 -13 -11   0   25.15    1.32
 -13 -11   0   24.92    1.33
 -13  11   0   28.47    1.33
 -13 -11   0   27.46    1.36
 -13  11   0   31.61    1.33
 -13 -11   0   23.55    1.35
 -13 -11   0   23.53    1.30
 -14 -11   0    3.70    0.56
 -14 -11   0    4.05    0.54
 -14  11   0    5.96    0.57
 -14  11   0    4.73    0.52
 -14 -11   0    4.30    0.57
 -14 -11   0    4.20    0.47
 -14 -11   0    3.19    0.55
 -14 -11   0    4.58    0.54
 -14  11   0    4.06    0.46
 -14 -11   0    4.30    0.55
 -15 -11   0    4.83    0.55
 -15  11   0    6.02    0.53
 -15  11   0    5.03    0.43
 -15 -11   0    3.82    0.51
 -15 -11   0    4.96    0.58
 -15  11   0    4.32    0.54
 -15  11   0    5.07    0.47
 -15 -11   0    5.16    0.54
 -15 -11   0    4.04    0.52
 -16 -11   0    0.15    0.36
 -16 -11   0    0.24    0.38
 -16  11   0   -0.01    0.34
 -16 -11   0   -0.46    0.38
  16 -11   0    0.01    0.37
 -16  11   0   -0.22    0.28
 -16  11   0    0.10    0.33
 -16  11   0   -0.03    0.26
 -16  11   0    0.09    0.39
 -16 -11   0   -0.01    0.38
 -17  11   0    0.49    0.29
 -17 -11   0    0.60    0.32
 -17 -11   0    0.54    0.31
 -17 -11   0    0.50    0.32
 -17  11   0    0.18    0.27
 -17 -11   0    0.45    0.28
 -17  11   0    0.74    0.34
   0  12   0   50.63    2.12
   0  12   0   41.75    2.04
   0 -12   0   43.96    2.06
   0  12   0   46.73    2.14
   0 -12   0   43.96    1.93
   0 -12   0   46.04    2.07
   0  12   0   44.63    2.06
   0 -12   0   45.88    1.99
   0 -12   0   44.84    2.05
   0  12   0   46.60    2.11
   0 -12   0   44.56    2.03
   0 -12   0   48.91    2.08
  -1 -12   0  501.20   20.02
   1  12   0  511.12   20.03
  -1 -12   0  455.35   19.97
   1  12   0  481.46   20.02
   1  12   0  476.29   19.98
  -1  12   0  507.54   19.96
   1  12   0  480.29   20.03
   1 -12   0  504.67   20.01
  -1 -12   0  484.71   19.94
  -1  12   0  506.13   20.07
  -1 -12   0  458.82   19.97
  -1 -12   0  482.38   20.00
  -1  12   0  508.97   20.04
   1 -12   0  486.33   20.01
   1  12   0  465.49   20.04
  -1  12   0  492.81   20.08
   1  12   0  498.96   20.05
  -1  12   0  537.41   20.06
   1  12   0  461.74   19.87
  -1  12   0  545.18   20.03
  -1  12   0  526.74   20.02
   1 -12   0  467.15   19.93
   1  12   0  482.43   20.02
  -1 -12   0  466.61   19.87
  -1  12   0  553.72   20.05
   1 -12   0  504.65   19.95
  -1  12   0  517.58   20.01
   1 -12   0  399.31   20.01
  -1 -12   0  512.98   20.05
   2  12   0  495.02   20.38
  -2 -12   0  500.94   20.49
   2 -12   0  550.30   20.44
  -2  12   0  579.40   20.49
  -2 -12   0  466.49   20.39
   2 -12   0  531.35   20.52
  -2  12   0  534.76   20.35
   2 -12   0  485.88   20.32
  -2  12   0  528.39   20.50
  -2  12   0  503.87   20.43
  -2 -12   0  472.84   20.37
   2  12   0  481.83   20.47
   2  12   0  483.82   20.47
   2  12   0  461.83   20.30
   2 -12   0  519.88   20.52
   2  12   0  498.41   20.52
  -2  12   0  484.09   20.42
   2 -12   0  519.22   20.46
  -2 -12   0  495.07   20.49
  -2  12   0  512.05   20.52
   2 -12   0  559.85   20.51
  -2 -12   0  451.15   20.41
  -2  12   0  529.64   20.49
  -2 -12   0  490.61   20.39
   2 -12   0  523.93   20.44
   2 -12   0  534.14   20.53
   2  12   0  471.31   20.47
   2  12   0  475.01   20.45
   2 -12   0  518.10   20.45
   2  12   0  495.37   20.46
   2  12   0  451.90   20.42
  -2  12   0  515.08   20.46
   3  12   0    4.88    0.56
   3 -12   0    5.02    0.49
  -3  12   0    4.84    0.51
  -3 -12   0    3.26    0.40
   3 -12   0    4.31    0.63
   3  12   0    4.45    0.56
   3  12   0    4.87    0.56
  -3 -12   0    3.52    0.34
   3 -12   0    4.50    0.57
  -3  12   0    9.71    0.49
   3  12   0    5.00    0.34
  -3  12   0    5.51    0.61
  -3  12   0    4.08    0.44
   3 -12   0    3.24    0.44
   3 -12   0    3.59    0.43
   3 -12   0    3.98    0.57
  -3  12   0    5.02    0.55
   3  12   0    3.35    0.39
  -3 -12   0    3.88    0.54
   3  12   0    7.39    0.67
   3  12   0    4.51    0.48
   3  12   0    7.91    0.47
  -3  12   0    4.14    0.62
   3  12   0    2.63    0.59
  -3 -12   0    7.72    0.52
  -3 -12   0    6.45    0.46
   3  12   0    4.89    0.58
   3 -12   0    5.10    0.54
   3 -12   0    6.82    0.55
  -3  12   0    6.10    0.60
   3 -12   0    4.59    0.62
   3 -12   0    5.95    0.57
  -3 -12   0    4.73    0.38
  -4  12   0   13.33    1.01
   4 -12   0   23.82    1.08
   4 -12   0   10.94    0.84
  -4 -12   0   10.93    0.85
   4 -12   0   13.21    0.94
  -4 -12   0    9.62    0.56
   4 -12   0   12.32    0.98
  -4  12   0   14.09    0.91
  -4  12   0   12.12    0.94
  -4 -12   0    9.34    0.62
   4  12   0   11.12    0.73
   4  12   0   11.99    0.94
  -4 -12   0   10.31    0.80
   4  12   0   10.36    0.84
   4  12   0   11.05    0.85
   4 -12   0   11.53    0.73
   4 -12   0   13.61    0.84
   4  12   0   10.42    0.85
   4 -12   0   15.56    0.73
   4 -12   0   23.77    0.82
   4 -12   0   13.38    0.91
   4  12   0   11.56    0.93
   4 -12   0   15.92    1.04
   4 -12   0   16.38    0.97
   4  12   0   11.28    0.66
   4  12   0   12.59    0.87
  -4 -12   0   12.65    0.93
   4  12   0   10.36    0.82
  -4  12   0   12.58    0.74
  -4 -12   0   10.64    0.65
  -4 -12   0   11.79    0.91
  -4  12   0   11.86    0.64
  -4  12   0   10.63    0.94
  -4 -12   0    8.02    0.74
  -4  12   0   13.88    0.93
   4 -12   0   13.02    0.85
   5  12   0   57.33    2.57
   5  12   0   53.98    2.48
  -5  12   0   54.77    2.56
   5  12   0   46.76    2.53
  -5 -12   0   38.03    2.19
  -5  12   0   61.55    2.37
  -5  12   0   61.02    2.47
   5 -12   0   57.54    2.59
   5 -12   0   60.27    2.39
   5 -12   0   52.73    2.25
   5  12   0   68.10    2.58
   5 -12   0   56.47    2.47
   5  12   0   47.53    2.50
   5 -12   0   50.64    2.30
  -5 -12   0   67.09    2.47
  -5 -12   0   49.48    2.24
   5  12   0   49.22    2.47
  -5  12   0   52.82    2.54
   5 -12   0   57.14    2.53
  -5 -12   0   47.74    2.46
   5 -12   0   72.70    2.56
   5 -12   0   52.10    2.56
   5  12   0   53.33    2.32
  -5 -12   0   56.00    2.45
  -5  12   0   51.77    2.50
   5 -12   0   60.25    2.57
   5  12   0   69.74    2.43
  -5 -12   0   49.31    2.24
   5 -12   0   57.22    2.58
   5  12   0   46.63    2.55
   5 -12   0   73.66    2.64
   5  12   0   50.82    2.40
  -6  12   0  503.85   18.38
  -6 -12   0  426.85   18.22
  -6  12   0  467.41   18.37
  -6  12   0  483.04   18.35
  -6 -12   0  362.16   17.97
  -6  12   0  462.55   18.06
   6  12   0  437.42   18.30
   6  12   0  413.16   18.22
  -6 -12   0  426.32   18.31
   6  12   0  424.70   18.25
  -6  12   0  493.32   18.34
   6 -12   0  480.79   18.16
   6 -12   0  476.73   18.30
   6 -12   0  496.73   18.36
   6  12   0  441.40   18.11
  -6  12   0  502.92   18.37
   6 -12   0  466.11   18.26
   6  12   0  471.76   18.18
   6 -12   0  510.73   18.38
   6  12   0  408.12   18.36
   6 -12   0  447.63   18.04
   6  12   0  405.23   18.27
   6 -12   0  465.82   18.35
  -6 -12   0  436.28   18.20
   6  12   0  451.40   18.40
   6 -12   0  512.89   18.40
   6  12   0  364.73   18.10
   6 -12   0  484.98   18.42
  -6 -12   0  416.24   18.21
   7 -12   0  177.02    6.43
   7  12   0  152.97    6.37
  -7  12   0  174.07    6.49
  -7 -12   0  161.04    6.46
   7 -12   0  168.78    6.46
   7  12   0  143.43    6.52
   7  12   0  162.24    6.24
  -7  12   0  173.09    6.44
   7  12   0  162.87    6.58
   7  12   0  165.15    6.37
  -7 -12   0  152.64    6.33
   7  12   0  152.24    6.54
  -7 -12   0  146.34    6.30
   7  12   0  153.52    6.43
  -7  12   0  173.79    6.48
   7  12   0  135.07    6.36
   7 -12   0  179.33    6.53
   7 -12   0  174.38    6.53
   7 -12   0  164.92    6.39
  -7  12   0  177.57    6.55
   7 -12   0  168.24    6.58
  -7  12   0  169.03    6.48
   7  12   0  167.43    6.30
   7 -12   0  167.55    6.39
   7 -12   0  166.02    6.43
   7 -12   0  177.45    6.53
  -7 -12   0  100.36    5.98
  -8 -12   0    4.93    0.52
   8 -12   0    5.47    0.89
   8  12   0    4.62    0.98
  -8 -12   0    4.83    0.53
  -8 -12   0    5.33    0.70
  -8 -12   0    5.40    0.57
   8 -12   0    4.63    0.79
  -8  12   0    5.63    0.48
  -8 -12   0    5.50    0.57
  -8  12   0    5.06    0.87
   8 -12   0    5.46    0.76
   8  12   0    4.14    0.84
  -8  12   0    4.82    0.84
   8 -12   0    5.81    0.99
  -8  12   0    5.27    0.78
  -8  12   0    5.86    0.52
   8  12   0    4.13    0.74
  -8  12   0    5.09    0.82
  -8 -12   0    3.36    0.73
  -8  12   0    4.60    0.47
  -9 -12   0  223.00    9.63
  -9  12   0  241.76    9.65
  -9  12   0  213.81    9.59
  -9  12   0  257.37    9.62
  -9  12   0  235.44    9.59
  -9 -12   0  232.28    9.65
  -9 -12   0  238.17    9.63
  -9 -12   0  234.93    9.66
  -9 -12   0  226.51    9.61
 -10 -12   0    1.06    0.48
 -10  12   0    1.12    0.38
 -10 -12   0    0.82    0.48
 -10 -12   0    0.37    0.44
 -10  12   0    1.38    0.48
 -10 -12   0    1.41    0.51
 -10 -12   0    0.67    0.39
 -10  12   0    1.07    0.45
 -10 -12   0    0.71    0.44
 -11 -12   0   11.38    0.85
 -11 -12   0   14.50    0.87
 -11  12   0   12.98    0.86
 -11 -12   0   13.62    0.84
 -11  12   0   15.86    0.82
 -11  12   0   15.42    0.86
 -11 -12   0   13.41    0.81
 -11 -12   0   13.92    0.81
 -11  12   0   14.56    0.77
 -12  12   0    9.58    0.81
 -12  12   0   10.62    0.77
 -12  12   0   13.88    0.78
 -12 -12   0    6.41    0.68
 -12 -12   0   10.20    0.80
 -12 -12   0   10.11    0.82
 -12 -12   0   10.29    0.79
 -12 -12   0    8.33    0.81
 -12  12   0    8.25    0.65
 -12 -12   0    7.59    0.77
 -13 -12   0   11.12    0.78
 -13  12   0   13.63    0.77
 -13  12   0   10.58    0.68
 -13 -12   0   11.70    0.77
 -13 -12   0   11.31    0.79
 -13 -12   0    9.46    0.70
 -13 -12   0    8.87    0.78
 -13 -12   0   11.49    0.81
 -13  12   0   12.02    0.78
 -14 -12   0    3.51    0.59
 -14  12   0    2.51    0.42
 -14  12   0    4.42    0.58
 -14 -12   0    2.96    0.55
 -14 -12   0    1.24    0.52
 -14 -12   0    2.86    0.55
 -14 -12   0    1.68    0.44
 -14  12   0    2.55    0.54
 -14 -12   0    3.45    0.56
 -14 -12   0    2.09    0.57
 -15 -12   0   13.78    0.87
 -15  12   0   15.58    0.83
 -15  12   0   14.89    0.79
 -15 -12   0   15.13    0.89
 -15 -12   0   15.51    0.89
 -15 -12   0   15.65    0.88
 -15  12   0   16.80    0.86
 -15 -12   0   15.15    0.93
 -16 -12   0    0.04    0.38
 -16 -12   0    0.23    0.37
 -16 -12   0    0.35    0.38
 -16  12   0    0.13    0.35
 -16  12   0    0.36    0.30
 -16  12   0    0.26    0.32
  16 -12   0    0.63    0.38
 -16  12   0    0.56    0.40
 -16 -12   0    0.11    0.36
 -17 -12   0    0.04    0.29
 -17 -12   0    0.48    0.30
 -17 -12   0   -0.30    0.31
 -17  12   0   -0.15    0.25
 -17  12   0   -0.12    0.28
 -17  12   0    0.04    0.32
 -17 -12   0    0.15    0.27
   0  13   0    1.14    0.39
   0 -13   0    1.53    0.29
   0 -13   0    0.53    0.38
   0 -13   0   -0.18    0.44
   0  13   0    0.37    0.35
   0 -13   0    5.34    0.61
   0  13   0    2.14    0.47
   0  13   0    0.46    0.39
   0 -13   0    1.74    0.57
   0 -13   0    0.09    0.40
   0 -13   0    1.19    0.25
   0  13   0    0.46    0.43
   0  13   0    0.83    0.45
   0 -13   0    4.99    0.49
   0 -13   0   -0.18    0.35
  -1  13   0  345.07   14.43
  -1 -13   0  347.07   14.40
   1 -13   0  398.41   14.42
  -1  13   0  334.16   14.46
   1  13   0  353.05   14.37
  -1  13   0  378.22   14.44
   1 -13   0  346.83   14.32
  -1 -13   0  340.45   14.24
  -1 -13   0  317.94   14.31
   1  13   0  368.75   14.44
   1  13   0  303.30   14.39
  -1 -13   0  324.22   14.35
  -1 -13   0  365.86   14.37
  -1 -13   0  369.43   14.43
  -1  13   0  350.63   14.39
   1 -13   0  338.13   14.32
  -1  13   0  333.92   14.38
  -1 -13   0  361.08   14.41
   1 -13   0  357.17   14.41
   1 -13   0  356.50   14.46
   1  13   0  362.75   14.42
   1  13   0  315.95   14.42
  -1  13   0  404.37   14.43
  -1  13   0  372.90   14.47
   1  13   0  343.07   14.42
   1  13   0  344.18   14.44
  -1  13   0  300.00   14.39
  -1  13   0  419.44   14.46
  -1  13   0  350.94   14.34
  -2  13   0 2091.11   78.42
   2  13   0 1848.99   78.58
   2  13   0 1827.01   78.53
   2  13   0 1800.55   78.48
  -2 -13   0 1927.45   78.56
   2  13   0 1934.26   78.54
  -2 -13   0 1936.60   78.55
   2 -13   0 2134.33   78.57
  -2 -13   0 1735.56   78.44
  -2  13   0 2043.36   78.57
  -2 -13   0 1858.25   78.44
   2 -13   0 2090.39   78.60
  -2  13   0 1958.69   78.50
  -2  13   0 1958.16   78.48
   2 -13   0 1895.29   78.51
   2 -13   0 2113.34   78.50
  -2  13   0 2072.23   78.54
   2 -13   0 1942.90   78.49
  -2  13   0 2033.42   78.53
  -2  13   0 2007.28   78.58
  -2 -13   0 1855.42   78.44
  -2 -13   0 1844.18   78.48
   2  13   0 1910.22   78.52
   2  13   0 1750.50   78.35
   2 -13   0 1922.24   78.48
   2 -13   0 1904.02   78.38
   2 -13   0 2095.67   78.58
   2  13   0 1949.51   78.52
  -2  13   0 2175.13   78.54
   2  13   0 1914.89   78.53
   3  13   0 2412.98  101.53
  -3  13   0 2506.39  101.63
  -3 -13   0 2401.06  101.74
   3  13   0 2355.75  101.62
   3  13   0 2503.34  101.74
   3 -13   0 2660.85  101.77
  -3  13   0 2762.15  101.74
  -3  13   0 2524.85  101.76
  -3  13   0 2639.96  101.68
   3  13   0 2231.55  101.74
  -3 -13   0 2382.03  101.66
   3  13   0 2386.23  101.70
  -3 -13   0 2246.94  101.59
   3  13   0 2434.60  101.78
  -3  13   0 2664.63  101.77
   3 -13   0 2536.87  101.70
  -3 -13   0 2409.23  101.56
  -3  13   0 2662.62  101.66
   3 -13   0 2636.64  101.77
   3  13   0 2276.91  101.69
   3  13   0 2434.92  101.72
  -3  13   0 2793.80  101.79
   3 -13   0 2951.34  101.76
   3  13   0 2485.44  101.61
   3 -13   0 2627.10  101.73
   3 -13   0 2825.63  101.81
  -3 -13   0 2369.53  101.62
   3 -13   0 2598.12  101.68
   3  13   0 2448.83  101.73
   3 -13   0 2609.97  101.69
   3 -13   0 2761.18  101.80
   3 -13   0 2721.13  101.65
   3  13   0 2479.89  101.77
  -3 -13   0 2169.65  101.61
   4  13   0   -0.13    0.56
  -4  13   0    0.37    0.27
   4  13   0    0.30    0.45
   4 -13   0    0.34    0.47
  -4 -13   0    0.21    0.26
   4 -13   0    0.56    0.32
  -4  13   0    0.14    0.47
  -4 -13   0    0.28    0.45
   4  13   0    0.20    0.30
  -4 -13   0    0.64    0.36
  -4  13   0    0.53    0.43
   4  13   0    0.55    0.50
   4 -13   0    1.06    0.46
   4 -13   0    0.70    0.47
   4  13   0    0.12    0.49
   4  13   0    0.69    0.25
  -4 -13   0    0.10    0.46
   4  13   0    0.02    0.57
   4  13   0    1.45    0.47
   4 -13   0    0.49    0.31
   4 -13   0    0.62    0.31
   4  13   0    0.48    0.43
   4 -13   0    0.37    0.40
  -4  13   0    0.46    0.48
  -4 -13   0    0.54    0.23
  -4  13   0    0.16    0.52
   4 -13   0    1.55    0.46
   4  13   0   -0.04    0.50
   4 -13   0    0.45    0.49
   4  13   0    0.60    0.43
  -4 -13   0    0.35    0.37
  -4 -13   0    0.27    0.18
  -4 -13   0    0.22    0.45
   4 -13   0    0.53    0.57
   4  13   0    0.23    0.26
   4 -13   0    0.38    0.56
  -4  13   0    0.42    0.34
   4 -13   0    0.47    0.41
   5  13   0  356.80    6.24
   5 -13   0  420.11    5.80
   5 -13   0  460.27    6.43
  -5  13   0  394.95    5.40
  -5 -13   0  364.89    5.54
  -5 -13   0  392.90    6.21
   5 -13   0  453.55    6.00
  -5  13   0  458.40    6.24
   5  13   0  426.29    6.35
   5 -13   0  445.01    6.24
  -5 -13   0  367.63    5.58
   5  13   0  423.78    6.34
   5  13   0  429.86    6.46
  -5 -13   0  393.34    6.08
   5  13   0  373.05    6.00
   5 -13   0  477.96    6.55
   5  13   0  424.58    6.50
   5  13   0  397.08    6.14
  -5 -13   0  406.91    6.02
   5  13   0  416.50    6.58
   5 -13   0  446.85    6.45
   5  13   0  424.72    5.72
   5 -13   0  490.57    6.34
   5  13   0  442.23    5.97
   5 -13   0  462.40    6.39
  -5 -13   0  331.31    5.46
   5 -13   0  450.84    6.50
  -5  13   0  475.41    6.59
  -5  13   0  443.25    5.85
   5 -13   0  441.18    5.65
  -5 -13   0  421.20    6.40
   5 -13   0  486.67    6.55
  -5  13   0  455.09    6.38
  -5  13   0  464.03    6.52
  -6 -13   0  203.94    8.42
   6 -13   0  220.05    8.48
   6 -13   0  214.08    8.58
  -6 -13   0  179.22    8.42
   6  13   0  200.60    8.46
   6  13   0  197.75    8.60
   6 -13   0  232.22    8.52
  -6  13   0  222.35    8.61
   6  13   0  218.94    8.39
   6 -13   0  222.95    8.58
   6  13   0  189.26    8.58
  -6 -13   0  195.50    8.43
   6 -13   0  213.64    8.35
   6  13   0  173.82    8.33
  -6  13   0  221.57    8.58
  -6  13   0  199.13    8.26
   6 -13   0  220.59    8.56
   6  13   0  196.56    8.64
  -6  13   0  217.75    8.53
   6 -13   0  235.02    8.63
   6  13   0  197.60    8.48
  -6  13   0  227.60    8.60
   6 -13   0  211.93    8.60
   6  13   0  195.94    8.50
  -6 -13   0  157.32    8.16
   6 -13   0  210.47    8.51
   6  13   0  182.06    8.49
  -6  13   0  217.77    8.56
   6  13   0  202.77    8.29
   7  13   0   48.12    2.00
   7 -13   0   50.80    1.98
   7 -13   0   55.83    2.25
   7 -13   0   50.50    2.01
  -7 -13   0   51.99    2.11
   7  13   0   43.95    2.01
  -7  13   0   54.07    2.03
   7  13   0   50.51    2.24
   7 -13   0   46.08    2.08
   7  13   0   45.44    1.85
   7  13   0   48.13    2.04
  -7  13   0   47.26    2.08
   7  13   0   51.56    2.22
   7  13   0   44.86    2.18
  -7  13   0   55.19    2.13
   7 -13   0   52.21    2.06
   7 -13   0   52.71    2.16
  -7  13   0   57.79    2.14
  -7 -13   0   42.17    1.87
  -7  13   0   58.06    2.15
   7  13   0   43.86    1.93
  -7 -13   0   46.81    1.92
   7 -13   0   48.49    1.99
   7 -13   0   57.26    2.19
   7 -13   0   56.85    2.14
   8  13   0  353.43   17.40
  -8 -13   0  430.97   17.08
  -8  13   0  428.58   17.07
   8  13   0  434.97   17.34
  -8 -13   0  402.01   17.05
   8 -13   0  418.81   17.53
  -8  13   0  442.96   17.04
  -8 -13   0  394.48   17.06
  -8  13   0  426.80   17.03
  -8  13   0  428.49   17.51
  -8  13   0  434.99   17.47
   8  13   0  392.01   17.60
  -8 -13   0  361.68   17.29
  -8 -13   0  396.51   17.37
  -8  13   0  413.64   17.45
  -9  13   0  129.35    5.76
  -9 -13   0  132.32    5.78
  -9  13   0  143.68    5.82
  -9  13   0  144.63    5.78
  -9  13   0  138.48    5.75
  -9  13   0  144.88    5.78
  -9 -13   0  139.04    5.80
  -9 -13   0  138.73    5.82
  -9 -13   0  146.50    5.83
  -9 -13   0  133.49    5.79
 -10  13   0    2.90    0.42
 -10 -13   0    2.81    0.58
 -10  13   0    3.96    0.47
 -10 -13   0    3.61    0.54
 -10  13   0    3.10    0.59
 -10 -13   0    3.50    0.58
 -10  13   0    4.70    0.53
 -10 -13   0    3.00    0.49
 -10 -13   0    4.44    0.59
 -11 -13   0    3.54    0.49
 -11 -13   0    3.52    0.57
 -11 -13   0    3.12    0.51
 -11  13   0    3.82    0.44
 -11  13   0    4.96    0.55
 -11 -13   0    3.85    0.52
 -11  13   0    4.65    0.55
 -11  13   0    4.11    0.47
 -11 -13   0    3.92    0.46
 -12  13   0  168.49    7.07
 -12 -13   0  168.62    7.17
 -12  13   0  173.18    7.14
 -12 -13   0  158.69    7.11
 -12  13   0  178.44    7.16
 -12 -13   0  162.25    7.12
 -12 -13   0  166.17    7.12
 -12 -13   0  169.68    7.15
 -13 -13   0    8.91    0.75
 -13  13   0    9.25    0.61
 -13 -13   0    9.06    0.70
 -13 -13   0    8.77    0.72
 -13  13   0   10.38    0.76
 -13 -13   0   10.03    0.74
 -13 -13   0    8.85    0.64
 -13  13   0   10.48    0.73
 -13  13   0   11.31    0.72
 -13 -13   0    8.78    0.74
 -14 -13   0   53.66    2.46
 -14 -13   0   52.37    2.46
 -14 -13   0   50.32    2.42
 -14 -13   0   55.63    2.49
 -14  13   0   52.67    2.39
 -14  13   0   59.24    2.48
 -14 -13   0   50.50    2.46
 -14 -13   0   55.86    2.51
 -14 -13   0   60.81    2.48
 -15  13   0    6.42    0.53
 -15  13   0    5.26    0.49
 -15 -13   0    5.24    0.55
 -15 -13   0    3.92    0.56
 -15  13   0    4.60    0.40
 -15 -13   0    4.72    0.53
 -15  13   0    4.84    0.47
 -15 -13   0    4.12    0.53
 -15 -13   0    5.08    0.55
  16 -13   0    1.20    0.42
 -16 -13   0    1.71    0.42
 -16 -13   0    1.59    0.42
 -16  13   0    2.81    0.36
 -16  13   0    3.22    0.40
 -16 -13   0    2.37    0.43
 -16 -13   0    2.46    0.43
 -16  13   0    2.54    0.37
 -17  13   0    2.19    0.28
 -17 -13   0    2.20    0.32
 -17 -13   0    3.04    0.35
 -17 -13   0    1.98    0.31
 -17 -13   0    1.86    0.32
 -17  13   0    2.10    0.35
 -17  13   0    2.65    0.30
   0  14   0  318.07   12.63
   0  14   0  276.28   12.57
   0  14   0  333.26   12.65
   0 -14   0  293.74   12.55
   0 -14   0  286.47   12.52
   0 -14   0  297.87   12.56
   0 -14   0  308.09   12.50
   0 -14   0  298.70   12.59
   0 -14   0  283.00   12.56
   0 -14   0  295.61   12.58
   0  14   0  317.86   12.55
   0  14   0  326.89   12.59
   0 -14   0  292.82   12.56
   0  14   0  333.33   12.59
   0 -14   0  297.65   12.43
   0  14   0  302.45   12.55
   0  14   0  304.58   12.63
   0  14   0  315.42   12.60
   1  14   0 1315.66   53.46
   1  14   0 1284.21   53.47
  -1 -14   0 1237.79   53.42
   1 -14   0 1373.89   53.50
  -1 -14   0 1290.02   53.39
  -1 -14   0 1251.14   53.26
   1 -14   0 1420.28   53.44
  -1  14   0 1326.32   53.44
   1 -14   0 1260.06   53.33
  -1  14   0 1358.87   53.44
  -1  14   0 1382.05   53.45
  -1 -14   0 1364.59   53.44
  -1  14   0 1440.83   53.49
  -1 -14   0 1261.07   53.40
  -1  14   0 1414.70   53.45
   1 -14   0 1285.30   53.34
  -1 -14   0 1317.41   53.43
  -1  14   0 1338.31   53.47
  -1  14   0 1307.78   53.50
  -1  14   0 1354.55   53.49
   1 -14   0 1300.03   53.43
  -1 -14   0 1269.69   53.45
   1  14   0 1355.88   53.47
   1  14   0 1293.91   53.45
   1  14   0 1336.03   53.40
  -1  14   0 1328.28   53.46
  -1 -14   0 1227.81   53.34
   1 -14   0 1228.18   53.43
  -1  14   0 1320.04   53.38
   2 -14   0    1.40    0.38
   2  14   0    1.68    0.20
   2 -14   0    1.09    0.39
  -2  14   0    2.74    0.50
   2 -14   0    5.22    0.43
  -2 -14   0    0.65    0.34
   2  14   0    1.69    0.42
  -2  14   0    1.38    0.53
  -2  14   0    4.81    0.47
  -2 -14   0    3.83    0.37
   2 -14   0    1.20    0.46
   2  14   0    1.17    0.52
  -2  14   0    1.04    0.41
  -2 -14   0    1.21    0.34
  -2  14   0    2.94    0.47
   2 -14   0    1.26    0.40
   2  14   0    1.30    0.41
   2 -14   0    2.26    0.66
  -2 -14   0    2.52    0.34
  -2 -14   0    0.94    0.48
   2  14   0    1.29    0.41
  -2  14   0    1.12    0.57
  -2  14   0    0.70    0.36
  -2  14   0    0.89    0.49
   2 -14   0    1.27    0.24
   2  14   0    1.95    0.49
  -2 -14   0    0.84    0.47
   2  14   0    1.14    0.49
   2  14   0    1.21    0.54
  -2  14   0    1.48    0.50
   2  14   0    2.64    0.41
   3  14   0   22.49    1.24
  -3 -14   0   19.66    1.10
   3  14   0   22.56    0.98
  -3  14   0   31.30    1.23
  -3  14   0   22.61    1.31
   3  14   0   21.56    1.22
   3 -14   0   22.73    1.23
  -3  14   0   23.34    1.24
  -3 -14   0   17.49    1.05
  -3 -14   0   21.75    1.27
   3  14   0   23.43    1.11
  -3 -14   0   20.84    1.03
   3  14   0   34.24    1.50
   3  14   0   20.11    1.28
   3 -14   0   18.37    1.13
  -3 -14   0   17.22    1.08
   3  14   0   25.14    1.34
   3 -14   0   24.81    1.15
   3 -14   0   21.66    1.18
  -3  14   0   21.29    1.10
   3  14   0   19.09    1.21
   3  14   0   20.02    1.29
  -3  14   0   24.04    1.28
   3 -14   0   23.12    1.30
  -3  14   0   21.46    1.30
   3 -14   0   25.83    1.30
   3  14   0   17.10    1.21
   3 -14   0   19.48    1.21
  -3 -14   0   18.38    1.13
   3 -14   0   24.01    1.33
  -3  14   0   23.92    1.21
   3  14   0   20.71    1.08
   4  14   0   22.92    1.10
   4  14   0   24.48    1.39
  -4  14   0   27.64    1.37
   4  14   0   19.38    1.30
   4  14   0   20.98    1.37
  -4  14   0   21.99    1.14
   4  14   0   19.22    1.16
  -4  14   0   25.91    1.22
  -4 -14   0   23.59    1.37
   4  14   0   23.73    1.36
  -4 -14   0   20.35    1.06
   4  14   0   23.70    1.33
  -4  14   0   26.07    1.39
   4 -14   0   21.44    1.26
   4 -14   0   22.46    1.34
   4 -14   0   25.15    1.41
  -4 -14   0   36.14    1.21
  -4  14   0   25.58    1.40
  -4 -14   0   23.64    1.34
   4  14   0   23.72    1.47
   4  14   0   20.10    1.28
  -4 -14   0   19.42    1.19
  -4 -14   0   23.92    1.37
   4 -14   0   26.64    1.43
  -4 -14   0   20.80    1.24
   4 -14   0   26.14    1.32
   4 -14   0   24.51    1.29
   4 -14   0   28.33    1.40
   4  14   0   24.05    1.43
   4 -14   0   26.21    1.19
   4 -14   0   24.75    1.36
  -4 -14   0   21.83    1.14
   4  14   0   24.05    1.34
  -4  14   0   24.15    1.38
   5  14   0   80.10    3.35
   5  14   0   65.30    3.23
  -5 -14   0   57.10    3.07
   5 -14   0   86.17    3.33
   5 -14   0   73.02    3.09
   5  14   0   70.86    3.30
  -5 -14   0   62.94    2.93
   5  14   0   69.80    2.99
   5  14   0   71.89    3.19
   5  14   0   77.20    3.36
   5 -14   0   71.40    3.18
   5  14   0   76.93    3.27
  -5  14   0   91.46    3.40
   5 -14   0   79.50    3.20
  -5  14   0   63.53    2.90
   5  14   0   61.00    3.13
   5 -14   0   86.06    3.36
  -5  14   0   77.27    3.22
  -5 -14   0   76.02    3.25
   5  14   0   73.68    3.29
  -5  14   0   84.40    3.35
   5 -14   0   79.11    3.01
  -5 -14   0   84.77    3.35
   5  14   0   64.69    3.07
   5 -14   0   86.28    3.36
  -5 -14   0   64.23    3.13
  -5  14   0   84.15    3.08
   5  14   0   74.65    3.37
  -5  14   0   63.97    2.91
  -5 -14   0   60.55    2.93
  -5  14   0   84.90    3.28
  -5 -14   0   62.11    2.95
   5 -14   0   80.44    3.33
   5 -14   0   68.34    3.24
   6  14   0   18.02    1.17
   6 -14   0   18.56    1.01
  -6  14   0   19.99    1.25
   6 -14   0   19.66    1.26
  -6 -14   0   18.27    1.09
   6  14   0   18.00    1.27
   6 -14   0   20.24    1.21
  -6  14   0   21.65    1.27
   6 -14   0   19.38    1.13
  -6 -14   0   17.12    1.13
  -6 -14   0   13.70    0.82
  -6 -14   0   16.79    1.10
   6  14   0   16.39    1.31
   6  14   0   18.16    0.96
  -6  14   0   21.99    1.23
   6  14   0   17.69    1.26
  -6  14   0   20.15    1.26
   6 -14   0   20.75    1.26
   6 -14   0   20.66    1.31
   6  14   0   17.63    1.17
  -6  14   0   18.44    0.95
   6  14   0   20.04    1.08
   6  14   0   15.72    1.04
   6 -14   0   21.96    1.28
  -6  14   0   18.92    1.24
   6  14   0   18.79    1.18
   6  14   0   20.14    1.33
   6 -14   0   18.78    1.26
   6 -14   0   21.07    1.18
   7 -14   0  170.27    7.26
  -7 -14   0  166.37    7.20
  -7  14   0  176.41    7.25
   7  14   0  157.35    6.97
   7 -14   0  173.62    7.20
   7 -14   0  165.99    7.12
  -7  14   0  175.92    7.20
   7  14   0  157.73    7.27
   7 -14   0  170.41    7.21
  -7 -14   0  146.29    7.02
  -7 -14   0  148.18    7.01
   7  14   0  149.30    7.07
  -7  14   0  180.33    7.19
  -7  14   0  174.43    7.20
   7  14   0  160.80    7.27
  -7  14   0  174.16    7.12
   7  14   0  137.96    7.10
   7 -14   0  169.69    7.08
   7 -14   0  176.14    7.19
   7 -14   0  168.26    7.15
   7  14   0  151.45    7.07
   7  14   0  150.80    7.27
   7  14   0  154.33    7.14
   7 -14   0  167.70    7.21
  -7  14   0  175.06    7.21
   7 -14   0  173.28    7.12
  -8 -14   0    1.61    0.42
  -8  14   0    1.06    0.57
  -8  14   0    0.85    0.68
  -8 -14   0    1.41    0.61
  -8  14   0    1.14    0.45
  -8 -14   0    1.18    0.48
  -8 -14   0    1.05    0.41
  -8  14   0    1.14    0.36
  -8  14   0    1.73    0.36
  -8  14   0    0.71    0.68
  -8 -14   0    0.58    0.56
  -8  14   0    1.16    0.40
  -9 -14   0   55.96    2.55
  -9  14   0   58.74    2.53
  -9  14   0   57.79    2.57
  -9 -14   0   59.51    2.60
  -9  14   0   58.54    2.51
  -9 -14   0   60.51    2.57
  -9  14   0   52.89    2.52
 -10 -14   0  115.11    4.75
 -10  14   0  103.28    4.67
 -10 -14   0  109.54    4.70
 -10 -14   0  117.22    4.75
 -10  14   0  116.46    4.74
 -10  14   0  110.95    4.66
 -10  14   0  111.35    4.69
 -10  14   0  126.96    4.71
 -10 -14   0  103.95    4.69
 -10 -14   0  107.03    4.71
 -11  14   0    2.66    0.40
 -11 -14   0    3.49    0.47
 -11  14   0    2.72    0.42
 -11 -14   0    3.11    0.58
 -11 -14   0    2.06    0.51
 -11 -14   0    2.96    0.52
 -11 -14   0    1.77    0.45
 -11  14   0    3.70    0.53
 -11  14   0    2.61    0.51
 -11  14   0    2.64    0.45
 -12  14   0   25.42    1.24
 -12  14   0   21.45    1.11
 -12 -14   0   22.94    1.22
 -12 -14   0   20.12    1.15
 -12  14   0   21.58    1.22
 -12 -14   0   22.37    1.25
 -12  14   0   27.81    1.22
 -12 -14   0   20.63    1.23
 -12 -14   0   25.23    1.19
 -13 -14   0    5.72    0.62
 -13 -14   0    6.99    0.65
 -13  14   0    6.36    0.50
 -13 -14   0    6.53    0.65
 -13  14   0    6.39    0.63
 -13 -14   0    6.15    0.53
 -13  14   0    8.53    0.62
 -13 -14   0    6.75    0.60
 -13  14   0    7.50    0.66
 -14 -14   0    0.61    0.41
 -14 -14   0    0.96    0.51
 -14 -14   0    1.13    0.50
 -14  14   0    2.09    0.38
 -14 -14   0    1.50    0.54
 -14  14   0    2.45    0.47
 -14  14   0    1.47    0.56
 -14  14   0    1.81    0.50
 -14  14   0    1.27    0.51
 -14 -14   0    1.33    0.52
 -14 -14   0    1.24    0.54
 -14 -14   0    0.98    0.52
 -15 -14   0    6.01    0.54
  15 -14   0    4.65    0.54
 -15  14   0    6.85    0.52
 -15 -14   0    4.98    0.57
 -15 -14   0    4.10    0.52
 -15  14   0    6.63    0.52
 -15  14   0    6.23    0.53
 -15  14   0    4.81    0.41
 -15 -14   0    5.04    0.55
 -15 -14   0    4.89    0.52
 -16  14   0   18.20    0.88
 -16 -14   0   17.61    0.92
 -16 -14   0   18.18    0.93
 -16  14   0   20.71    0.90
  16 -14   0   17.83    0.91
 -16  14   0   17.38    0.87
 -16 -14   0   15.81    0.90
 -16 -14   0   18.64    0.91
 -17  14   0    2.21    0.34
 -17  14   0    2.13    0.21
 -17  14   0    1.93    0.27
 -17 -14   0    1.86    0.30
 -17 -14   0    3.14    0.31
 -17 -14   0    2.26    0.31
 -17  14   0    2.59    0.29
 -17 -14   0    2.19    0.30
   0 -15   0    0.03    0.34
   0  15   0   -0.04    0.43
   0 -15   0   -0.13    0.45
   0  15   0    0.26    0.43
   0  15   0   -0.03    0.44
   0 -15   0    0.12    0.44
   0 -15   0    0.04    0.40
   0  15   0    0.55    0.47
   0 -15   0    0.78    0.32
   0 -15   0    0.23    0.30
   0  15   0    0.56    0.44
   0 -15   0    0.12    0.34
   0  15   0   -0.09    0.35
   0  15   0    1.60    0.77
   0  15   0   -0.09    0.42
   0 -15   0    1.60    0.53
   1  15   0    4.09    0.64
  -1  15   0    6.05    0.54
  -1  15   0    4.80    0.55
   1  15   0    6.51    0.58
   1  15   0    6.18    0.53
  -1 -15   0    3.69    0.42
  -1 -15   0    6.18    0.53
  -1  15   0    8.37    0.70
  -1  15   0    6.39    0.61
   1 -15   0    6.93    0.61
  -1 -15   0    5.87    0.57
  -1 -15   0    4.76    0.57
   1 -15   0    4.28    0.64
   1 -15   0    6.34    0.44
   1  15   0    3.93    0.62
  -1 -15   0    5.25    0.49
   1 -15   0    6.99    0.47
   1  15   0    6.48    0.66
  -1  15   0    5.11    0.66
  -1  15   0    7.36    0.67
   1  15   0    3.88    0.56
  -1  15   0    6.98    0.65
  -1  15   0    6.32    0.53
  -1  15   0    6.28    0.58
   1 -15   0    6.35    0.55
  -1 -15   0    6.06    0.59
   1 -15   0    5.42    0.60
  -1 -15   0    5.75    0.34
  -1 -15   0    5.38    0.62
  -1  15   0    7.16    0.58
  -2  15   0   34.20    1.59
   2  15   0   31.51    1.54
   2 -15   0   31.89    1.52
  -2  15   0   33.18    1.65
  -2  15   0   33.29    1.53
   2  15   0   37.05    1.70
  -2 -15   0   24.87    1.41
  -2  15   0   32.09    1.60
  -2  15   0   35.51    1.61
   2  15   0   33.79    1.66
  -2  15   0   32.86    1.54
  -2  15   0   34.32    1.44
  -2 -15   0   32.07    1.51
  -2  15   0   23.77    1.47
   2 -15   0   26.68    1.45
   2  15   0   33.71    1.63
   2  15   0   30.46    1.55
  -2 -15   0   32.81    1.57
   2  15   0   32.19    1.53
   2 -15   0   32.33    1.54
   2 -15   0   29.87    1.62
  -2  15   0   33.15    1.61
  -2 -15   0   29.71    1.45
   2  15   0   29.52    1.60
   2 -15   0   33.94    1.49
   2 -15   0   32.26    1.37
  -2 -15   0   33.56    1.47
  -2 -15   0   30.77    1.61
   2  15   0   26.42    1.30
   2 -15   0   27.42    1.54
   2 -15   0   28.80    1.58
   2  15   0   29.88    1.53
   3  15   0   62.94    2.96
  -3 -15   0   58.78    2.82
   3  15   0   67.73    2.99
   3  15   0   61.83    3.04
   3  15   0   67.04    2.84
  -3  15   0   69.47    3.09
   3 -15   0   73.88    3.05
  -3  15   0   69.92    3.03
   3 -15   0   75.53    3.07
  -3 -15   0   62.47    2.98
   3  15   0   60.77    3.02
  -3 -15   0   63.41    2.85
   3 -15   0   72.15    3.03
   3 -15   0   67.25    2.94
  -3  15   0   67.02    2.96
  -3  15   0   62.29    3.04
  -3  15   0   69.27    2.94
   3 -15   0   63.72    2.93
   3 -15   0   68.75    2.88
   3 -15   0   72.48    3.05
  -3  15   0   67.19    2.90
  -3  15   0   77.51    2.91
   3  15   0   73.70    3.06
  -3  15   0   75.58    3.07
   3  15   0   61.95    2.98
  -3 -15   0   60.16    2.85
  -3 -15   0   62.23    2.79
  -3  15   0   74.59    3.07
  -3 -15   0   59.74    2.97
   3  15   0   60.18    2.96
   3  15   0   57.96    2.71
   3  15   0   62.67    2.97
   3  15   0   62.24    2.86
   3 -15   0   74.02    2.94
   4  15   0    6.78    0.89
   4  15   0    7.32    0.73
   4 -15   0    9.33    0.77
  -4 -15   0    6.63    0.70
   4 -15   0    8.76    0.68
   4 -15   0    7.50    0.72
  -4  15   0    8.27    0.77
   4  15   0    7.45    0.78
  -4 -15   0    7.86    0.74
  -4  15   0    8.65    0.75
  -4 -15   0    7.15    0.65
   4  15   0    7.63    0.72
  -4 -15   0    6.06    0.42
   4  15   0    7.19    0.56
  -4  15   0    9.56    0.77
   4  15   0    7.29    0.53
   4  15   0    6.20    0.75
   4 -15   0    8.64    0.59
   4  15   0    7.91    0.81
   4  15   0    6.61    0.44
   4 -15   0    7.36    0.66
   4  15   0    6.67    0.81
  -4 -15   0    7.18    0.74
   4 -15   0    7.92    0.82
   4  15   0    7.51    0.75
   4 -15   0    7.24    0.68
  -4 -15   0    6.26    0.51
  -4 -15   0    6.96    0.50
   4 -15   0    8.00    0.77
  -4 -15   0    6.35    0.59
   4 -15   0   11.05    0.86
  -4  15   0    7.94    0.54
   4  15   0    7.46    0.73
  -4  15   0    7.78    0.59
  -4  15   0    8.22    0.80
   5 -15   0   29.79    1.55
  -5  15   0   29.24    1.37
   5  15   0   25.76    1.51
   5 -15   0   28.05    1.61
   5  15   0   29.60    1.60
  -5 -15   0   23.83    1.22
  -5 -15   0   26.79    1.56
   5 -15   0   27.89    1.30
  -5 -15   0   26.76    1.53
   5 -15   0   32.81    1.63
   5  15   0   23.46    1.45
   5  15   0   29.41    1.58
   5  15   0   25.78    1.62
   5 -15   0   28.76    1.48
   5 -15   0   31.66    1.51
  -5  15   0   30.68    1.25
  -5 -15   0   29.34    1.43
  -5  15   0   29.51    1.61
   5  15   0   27.13    1.53
  -5 -15   0   24.36    1.24
   5  15   0   29.00    1.39
   5  15   0   27.61    1.62
  -5  15   0   29.49    1.53
  -5 -15   0   24.49    1.44
   5  15   0   25.45    1.65
  -5  15   0   28.82    1.53
   5  15   0   24.45    1.26
   5  15   0   22.95    1.57
  -5  15   0   30.06    1.64
   5 -15   0   29.48    1.58
   5 -15   0   28.45    1.57
   5 -15   0   32.28    1.67
  -6 -15   0    1.54    0.21
  -6  15   0    3.28    0.67
  -6  15   0    2.57    0.37
   6 -15   0    2.12    0.52
  -6  15   0    2.16    0.51
   6  15   0    2.03    0.58
  -6  15   0    1.97    0.56
   6  15   0    2.59    0.58
  -6 -15   0    2.72    0.54
   6 -15   0    2.57    0.62
   6 -15   0    2.24    0.39
   6  15   0    2.27    0.74
   6 -15   0    2.72    0.64
   6  15   0    2.13    0.66
   6  15   0    1.89    0.43
   6 -15   0    2.49    0.64
  -6  15   0    3.41    0.61
   6 -15   0    1.73    0.52
  -6  15   0    2.35    0.62
   6 -15   0    2.34    0.54
   6  15   0    1.63    0.49
   6  15   0    1.58    0.63
   6  15   0    1.83    0.66
  -6 -15   0    1.96    0.48
   6 -15   0    2.07    0.47
   6  15   0    1.74    0.56
   6 -15   0    2.42    0.69
  -6 -15   0    1.63    0.46
  -7  15   0    4.59    0.78
  -7  15   0    3.53    0.79
   7 -15   0    4.39    0.67
  -7 -15   0    4.79    0.67
   7 -15   0    4.24    0.71
  -7  15   0    4.36    0.77
  -7 -15   0    4.54    0.50
   7  15   0    4.11    0.81
   7 -15   0    4.06    0.81
  -7  15   0    6.21    0.81
   7 -15   0    3.56    0.81
   7 -15   0    3.32    0.83
   7 -15   0    4.74    0.78
  -7 -15   0    3.70    0.43
   7 -15   0    3.49    0.81
   7  15   0    3.74    0.83
  -7 -15   0    3.93    0.48
  -7  15   0    4.47    0.64
   7  15   0    3.08    0.85
   7  15   0    3.82    0.60
  -7  15   0    4.18    0.74
   7 -15   0    3.39    0.67
  -7  15   0    4.76    0.41
  -7 -15   0    4.11    0.63
   7 -15   0    4.14    0.64
   7  15   0    4.05    0.68
  -8  15   0    0.78    0.36
  -8  15   0    0.63    0.62
   8 -15   0    0.71    0.37
  -8 -15   0    0.36    0.36
  -8 -15   0    0.62    0.36
  -8 -15   0    0.35    0.34
  -8 -15   0    0.73    0.51
  -8  15   0    0.74    0.39
  -8  15   0    0.78    0.33
  -8  15   0    0.74    0.51
  -8  15   0    0.47    0.32
  -8 -15   0    0.42    0.44
  -9 -15   0    3.73    0.48
  -9  15   0    4.55    0.55
  -9  15   0    4.43    0.46
  -9 -15   0    5.06    0.55
  -9 -15   0    4.82    0.60
   9 -15   0    4.52    0.52
  -9  15   0    6.01    0.51
  -9  15   0    5.08    0.43
  -9  15   0    4.85    0.50
 -10 -15   0   16.58    0.99
 -10  15   0   16.88    0.91
 -10  15   0   17.63    0.95
 -10  15   0   18.46    0.89
 -10 -15   0   16.69    1.01
 -10 -15   0   17.25    0.98
 -10  15   0   18.14    0.99
 -10 -15   0   16.73    0.95
 -10 -15   0   16.54    0.94
 -11 -15   0   18.17    1.08
 -11 -15   0   16.87    1.06
 -11  15   0   17.35    1.00
 -11  15   0   24.32    1.03
 -11 -15   0   18.90    1.00
 -11 -15   0   16.05    0.98
 -11  15   0   20.19    1.05
 -11 -15   0   17.96    1.04
 -11  15   0   22.25    1.06
 -11  15   0   17.37    0.94
 -11  15   0   17.93    0.93
 -12 -15   0    0.50    0.52
 -12  15   0    0.74    0.46
 -12  15   0    0.42    0.49
 -12 -15   0    0.11    0.38
 -12 -15   0    0.18    0.53
 -12 -15   0    0.81    0.45
 -12  15   0    0.46    0.51
 -12 -15   0    0.49    0.49
 -12  15   0    0.07    0.35
 -13  15   0    0.87    0.47
 -13  15   0    0.29    0.34
 -13 -15   0    0.37    0.52
 -13 -15   0    1.18    0.45
 -13 -15   0    0.37    0.48
 -13  15   0    1.09    0.41
 -13  15   0    0.55    0.53
 -13  15   0    1.17    0.46
 -13 -15   0    0.42    0.48
 -13 -15   0    1.08    0.39
 -14 -15   0   11.80    0.77
 -14 -15   0   13.98    0.89
 -14  15   0   13.92    0.80
 -14  15   0   13.48    0.74
 -14  15   0   17.05    0.87
 -14 -15   0   15.34    0.85
 -14 -15   0   13.01    0.88
 -14  15   0   15.14    0.89
 -14  15   0   19.15    0.87
 -14 -15   0   11.67    0.85
 -14 -15   0   13.58    0.87
 -15 -15   0    5.15    0.52
 -15 -15   0    3.91    0.56
 -15  15   0    5.20    0.48
 -15 -15   0    4.44    0.54
 -15  15   0    5.17    0.57
 -15  15   0    5.29    0.52
 -15 -15   0    4.46    0.53
 -15 -15   0    4.74    0.53
  15 -15   0    4.79    0.55
 -15  15   0    5.37    0.49
 -16 -15   0    2.25    0.42
 -16 -15   0    2.13    0.42
 -16 -15   0    4.86    0.43
 -16  15   0    3.32    0.38
 -16 -15   0    3.10    0.42
 -16  15   0    4.38    0.39
  16 -15   0    2.63    0.40
 -16  15   0    3.82    0.40
 -17  15   0   -0.02    0.23
 -17  15   0   -0.10    0.22
 -17 -15   0   -0.07    0.25
 -17 -15   0   -0.23    0.26
 -17  15   0    0.04    0.17
 -17 -15   0   -0.27    0.25
 -17 -15   0    0.04    0.25
   0  16   0  141.02    6.03
   0 -16   0  148.45    6.05
   0 -16   0  140.70    6.05
   0  16   0  143.82    6.00
   0  16   0  139.37    6.01
   0 -16   0  161.05    6.09
   0 -16   0  138.84    5.85
   0  16   0  123.42    6.02
   0 -16   0  128.58    5.91
   0 -16   0  155.92    6.05
   0  16   0  151.31    6.07
   0  16   0  145.27    6.10
   0 -16   0  150.82    5.99
   0  16   0  139.14    6.08
   0 -16   0  137.66    6.01
   0  16   0  118.89    6.04
   0  16   0  150.60    6.13
   0 -16   0  152.27    6.07
   1  16   0  723.62   29.40
  -1 -16   0  685.31   29.36
  -1 -16   0  664.75   29.16
   1 -16   0  722.67   29.25
  -1  16   0  724.17   29.43
  -1  16   0  707.82   29.31
   1  16   0  689.07   29.42
  -1  16   0  741.50   29.42
   1 -16   0  749.84   29.42
  -1 -16   0  700.39   29.39
   1 -16   0  765.93   29.38
  -1 -16   0  708.26   29.36
   1 -16   0  720.56   29.39
  -1 -16   0  686.48   29.39
  -1  16   0  788.79   29.40
  -1 -16   0  731.94   29.35
   1  16   0  708.01   29.39
  -1  16   0  699.35   29.37
   1 -16   0  733.47   29.28
   1 -16   0  716.21   29.37
  -1  16   0  762.86   29.43
  -1 -16   0  712.48   29.26
  -1  16   0  724.19   29.48
   1  16   0  706.86   29.32
   1  16   0  642.63   29.41
  -1 -16   0  744.00   29.37
  -1  16   0  779.58   29.39
   1  16   0  709.49   29.41
  -1 -16   0  699.24   29.33
  -1  16   0  746.86   29.42
  -1  16   0  768.66   29.40
   2  16   0   10.47    0.94
   2  16   0   14.65    1.06
   2  16   0   11.20    0.81
  -2 -16   0   11.09    0.74
   2 -16   0   11.05    0.83
  -2  16   0   11.99    0.93
   2 -16   0   12.10    0.90
   2  16   0    8.80    0.87
  -2 -16   0   11.29    0.79
   2  16   0    9.96    0.91
  -2 -16   0   11.34    0.85
  -2  16   0   12.07    0.87
  -2  16   0   11.50    0.84
  -2 -16   0   10.49    0.83
  -2  16   0   11.51    0.72
   2 -16   0   11.73    0.80
   2 -16   0   10.50    1.10
  -2 -16   0   11.54    0.71
   2  16   0   12.18    0.80
   2 -16   0   11.64    0.62
   2  16   0   11.52    0.90
  -2 -16   0   11.62    0.88
  -2  16   0   10.69    0.96
  -2  16   0   11.13    0.89
   2 -16   0   12.44    0.79
   2  16   0   10.83    0.93
  -2  16   0   12.73    0.88
  -2  16   0   11.20    0.80
  -2 -16   0   11.69    0.74
   2 -16   0   12.05    0.75
   2  16   0   10.05    0.81
  -2  16   0   10.86    0.90
  -2  16   0   12.69    0.80
   2  16   0   11.25    0.81
   2 -16   0   11.60    0.74
   2  16   0   11.46    0.79
  -3  16   0   49.11    2.23
  -3  16   0   56.01    2.22
  -3  16   0   54.57    2.30
   3 -16   0   51.63    2.40
  -3 -16   0   48.23    2.32
  -3 -16   0   45.59    2.30
   3  16   0   47.56    2.30
  -3  16   0   53.38    2.30
   3  16   0   47.25    2.31
  -3  16   0   70.96    2.58
  -3  16   0   46.61    2.42
  -3 -16   0   46.26    2.16
  -3  16   0   47.88    2.34
  -3 -16   0   44.38    2.12
   3 -16   0   54.69    2.23
   3 -16   0   49.46    2.33
   3 -16   0   52.79    2.37
   3  16   0   46.88    2.20
  -3  16   0   63.10    2.45
   3  16   0   45.31    2.32
  -3  16   0   50.76    2.37
   3  16   0   38.33    2.34
   3  16   0   46.57    2.39
   3  16   0   46.55    2.38
   3  16   0   47.28    2.31
   3  16   0   41.79    2.30
  -3  16   0   56.52    2.43
   3  16   0   48.71    2.38
   3 -16   0   50.69    2.27
   3 -16   0   48.91    2.22
  -3 -16   0   44.28    2.17
  -3 -16   0   44.81    2.14
   3  16   0   41.83    2.01
   3 -16   0   66.43    2.51
   3 -16   0   48.48    2.26
  -4 -16   0  213.64    8.47
  -4 -16   0  203.32    8.47
  -4 -16   0  215.08    8.50
   4  16   0  205.67    8.27
   4  16   0  198.23    8.42
  -4 -16   0  178.10    8.34
  -4 -16   0  187.48    8.16
   4 -16   0  216.95    8.49
  -4  16   0  233.83    8.46
  -4 -16   0  175.31    8.21
   4  16   0  219.16    8.50
   4 -16   0  231.91    8.53
   4  16   0  214.52    8.56
   4  16   0  184.93    8.14
  -4  16   0  222.68    8.54
   4 -16   0  218.44    8.44
   4  16   0  177.65    8.44
   4 -16   0  235.76    8.55
   4 -16   0  201.93    8.36
   4 -16   0  197.83    8.45
  -4  16   0  195.49    8.26
  -4  16   0  223.80    8.50
   4  16   0  174.89    8.25
   4  16   0  193.25    8.49
  -4  16   0  230.56    8.53
  -4 -16   0  187.94    8.24
  -4 -16   0  163.10    8.26
  -4  16   0  222.56    8.34
   4 -16   0  230.04    8.30
   4  16   0  172.69    8.37
   4 -16   0  216.74    8.40
   4  16   0  198.70    8.46
   4  16   0  189.76    8.40
  -5  16   0   66.63    2.87
   5  16   0   51.40    2.75
  -5 -16   0   46.85    2.40
  -5  16   0   63.88    2.71
   5  16   0   54.45    2.85
   5  16   0   49.75    2.62
   5  16   0   59.50    2.84
  -5  16   0   62.17    2.73
  -5 -16   0   50.80    2.55
   5 -16   0   59.71    2.75
   5  16   0   51.46    2.52
  -5  16   0   55.15    2.75
   5  16   0   48.55    2.64
   5 -16   0   59.47    2.47
   5  16   0   57.50    2.78
  -5 -16   0   56.79    2.70
  -5  16   0   61.20    2.79
  -5 -16   0   51.60    2.61
   5 -16   0   63.23    2.78
   5  16   0   54.75    2.69
   5 -16   0   65.37    2.84
  -5  16   0   60.39    2.54
   5 -16   0   60.89    2.75
   5 -16   0   62.89    2.67
  -5  16   0   56.95    2.42
   5 -16   0   63.04    2.81
   5  16   0   57.06    2.76
   5 -16   0   60.46    2.66
  -5 -16   0   50.72    2.40
   5  16   0   51.03    2.71
   5 -16   0   62.95    2.67
  -5 -16   0   61.00    2.79
  -6  16   0  169.97    6.48
   6  16   0  162.34    6.85
   6  16   0  154.10    6.74
  -6  16   0  185.77    6.77
   6  16   0  164.38    6.76
   6  16   0  151.77    6.68
  -6  16   0  164.96    6.81
   6 -16   0  184.37    6.85
  -6  16   0  195.15    6.91
   6 -16   0  184.28    6.85
  -6 -16   0  108.85    6.31
  -6  16   0  184.77    6.85
   6 -16   0  185.29    6.81
   6  16   0  159.90    6.91
   6 -16   0  175.53    6.71
   6 -16   0  173.98    6.72
  -6 -16   0  149.00    6.63
  -6 -16   0  164.35    6.81
  -6 -16   0  155.73    6.71
   6 -16   0  172.99    6.82
   6 -16   0  178.95    6.85
  -6  16   0  172.22    6.86
   6  16   0  170.87    6.91
   6  16   0  142.35    6.75
  -6 -16   0  149.48    6.58
   6 -16   0  173.25    6.69
   6  16   0  154.39    6.54
   7  16   0   76.96    3.70
  -7 -16   0   68.84    3.56
  -7  16   0   82.15    3.72
   7  16   0   60.06    3.67
   7  16   0   73.26    3.84
  -7  16   0   81.04    3.66
  -7  16   0   83.42    3.33
   7 -16   0   79.81    3.71
   7  16   0   76.79    3.55
  -7 -16   0   69.64    3.62
  -7  16   0   80.14    3.30
  -7  16   0   78.56    3.32
   7 -16   0   77.95    3.63
   7 -16   0   79.25    3.80
  -7  16   0   81.78    3.79
  -7 -16   0   79.48    3.35
  -7 -16   0   78.51    3.35
   7 -16   0   85.93    3.69
  -7 -16   0   76.30    3.32
   7 -16   0   83.54    3.82
  -8 -16   0   32.75    1.69
  -8 -16   0   34.69    1.66
  -8  16   0   39.43    1.65
  -8  16   0   35.39    2.09
  -8 -16   0   37.84    1.70
  -8  16   0   37.10    1.68
  -8  16   0   36.85    1.60
  -8 -16   0   36.78    1.68
  -8 -16   0   35.27    1.69
   8 -16   0   33.50    1.67
  -8 -16   0   33.83    1.65
  -8  16   0   35.79    1.64
  -9  16   0   69.59    3.08
  -9 -16   0   67.64    3.09
  -9  16   0   73.66    3.08
  -9 -16   0   74.54    3.14
  -9  16   0   75.31    3.12
  -9  16   0   82.52    3.10
   9 -16   0   69.06    3.11
  -9  16   0   69.69    3.04
  -9 -16   0   69.00    3.10
 -10  16   0   64.69    2.69
 -10 -16   0   56.45    2.64
 -10  16   0   61.17    2.60
 -10 -16   0   58.87    2.70
 -10 -16   0   56.92    2.64
 -10  16   0   63.94    2.65
 -10 -16   0   56.13    2.66
 -10  16   0   57.51    2.63
 -11  16   0   36.58    1.68
 -11  16   0   36.37    1.73
 -11  16   0   34.22    1.64
 -11 -16   0   36.11    1.68
 -11  16   0   35.85    1.72
 -11 -16   0   33.10    1.67
 -11 -16   0   34.02    1.73
 -11 -16   0   35.65    1.70
 -11  16   0   36.55    1.62
 -11 -16   0   35.79    1.75
 -12  16   0    5.15    0.45
 -12  16   0    4.74    0.62
 -12  16   0    6.06    0.64
 -12  16   0    5.85    0.60
 -12 -16   0    3.57    0.53
 -12 -16   0    5.02    0.61
 -12 -16   0    4.51    0.52
 -12 -16   0    3.87    0.63
 -12  16   0    4.44    0.51
 -12 -16   0    5.37    0.63
 -13  16   0    1.21    0.45
 -13 -16   0    1.74    0.53
 -13 -16   0    1.03    0.49
 -13 -16   0    0.60    0.49
 -13 -16   0    1.01    0.43
 -13 -16   0    0.75    0.37
 -13  16   0    0.97    0.33
 -13  16   0    0.98    0.47
 -13  16   0    1.48    0.41
 -13  16   0    1.86    0.52
 -14 -16   0   18.04    1.08
 -14 -16   0   19.81    1.04
 -14 -16   0   16.72    0.96
 -14 -16   0   19.04    1.06
 -14 -16   0   17.70    1.04
 -14  16   0   23.34    1.08
 -14 -16   0   18.81    1.08
  14 -16   0   17.65    1.03
 -14  16   0   20.83    0.99
 -14  16   0   19.95    1.08
 -14  16   0   25.01    1.05
 -15 -16   0   19.67    1.05
 -15  16   0   18.86    0.94
 -15 -16   0   19.69    0.99
 -15  16   0   20.53    1.04
 -15  16   0   21.05    1.01
  15 -16   0   18.17    1.00
 -15 -16   0   17.01    0.99
 -15 -16   0   18.03    1.00
 -15  16   0   21.71    0.97
 -15 -16   0   18.50    1.02
 -16  16   0   12.31    0.65
 -16 -16   0   13.36    0.65
 -16  16   0   11.17    0.61
 -16 -16   0    9.57    0.65
 -16 -16   0   10.21    0.68
 -16  16   0   12.67    0.63
  16 -16   0   10.29    0.64
 -16 -16   0   10.03    0.66
 -16  16   0   10.83    0.68
 -17 -16   0    0.10    0.24
 -17  16   0    0.04    0.20
 -17 -16   0    0.05    0.25
 -17 -16   0    0.03    0.24
 -17 -16   0    0.13    0.20
 -17  16   0   -0.11    0.17
 -17  16   0   -0.02    0.20
   0 -17   0    0.92    0.32
   0 -17   0   -0.59    0.48
   0  17   0    0.02    0.51
   0  17   0    1.39    0.52
   0 -17   0   -0.11    0.40
   0 -17   0    0.14    0.25
   0  17   0   -0.08    0.51
   0  17   0   -0.82    0.73
   0 -17   0   -0.20    0.42
   0 -17   0    0.52    0.47
   0 -17   0   -0.09    0.47
   0  17   0    0.23    0.50
   0  17   0   -0.18    0.57
   0  17   0    0.09    0.47
   0  17   0   -0.31    0.41
   0 -17   0    0.57    0.56
   0  17   0   -0.60    0.49
   0  17   0   -0.34    0.50
   0  17   0   -0.48    0.51
   1 -17   0  778.07   30.63
   1 -17   0  766.55   30.72
  -1  17   0  844.54   30.77
  -1 -17   0  732.60   30.70
  -1  17   0  835.81   30.75
  -1 -17   0  755.64   30.68
   1  17   0  734.46   30.77
   1 -17   0  790.02   30.74
   1 -17   0  770.58   30.62
  -1 -17   0  793.53   30.61
  -1  17   0  769.21   30.76
  -1  17   0  731.94   30.76
  -1  17   0  750.26   30.79
  -1 -17   0  741.34   30.72
  -1 -17   0  753.05   30.69
   1  17   0  746.73   30.75
  -1  17   0  758.93   30.77
  -1 -17   0  792.06   30.77
  -1  17   0  763.82   30.82
   1 -17   0  823.27   30.79
  -1  17   0  751.45   30.66
  -1 -17   0  734.27   30.71
   1  17   0  746.01   30.75
  -1  17   0  819.95   30.75
  -1  17   0  780.01   30.81
  -1  17   0  782.80   30.73
  -1 -17   0  628.83   30.48
   1  17   0  759.72   30.80
  -1 -17   0  735.29   30.74
   1  17   0  790.24   30.78
   1  17   0  758.33   30.68
   1 -17   0  758.31   30.58
   1 -17   0  791.66   30.76
  -2  17   0   33.24    1.55
  -2  17   0   34.13    1.70
  -2  17   0   32.18    1.62
   2  17   0   30.73    1.66
   2  17   0   26.25    1.73
  -2 -17   0   32.74    1.57
   2 -17   0   47.76    1.64
  -2  17   0   33.55    1.73
   2  17   0   28.19    1.76
   2  17   0   31.46    1.64
   2 -17   0   32.71    1.63
   2 -17   0   23.25    1.66
   2  17   0   29.62    1.62
   2 -17   0   42.35    1.71
  -2  17   0   31.66    1.71
  -2  17   0   34.51    1.80
   2 -17   0   31.91    1.47
   2 -17   0   29.20    1.74
  -2 -17   0   46.64    1.60
  -2 -17   0   30.42    1.56
   2  17   0   29.64    1.64
  -2  17   0   35.88    1.75
  -2 -17   0   27.25    1.58
  -2 -17   0   31.43    1.67
  -2 -17   0   29.65    1.67
   2  17   0   29.08    1.70
   2 -17   0   32.29    1.58
   2  17   0   27.26    1.70
  -2  17   0   34.39    1.67
  -2  17   0   34.97    1.66
  -2  17   0   31.28    1.76
  -2 -17   0   28.53    1.68
   2  17   0   33.19    1.77
  -3  17   0  565.84   22.06
   3  17   0  521.20   22.14
  -3  17   0  606.34   22.19
  -3  17   0  548.81   22.01
   3  17   0  532.84   22.08
  -3  17   0  569.03   22.03
   3 -17   0  597.65   22.17
   3  17   0  481.50   22.06
  -3 -17   0  496.38   21.89
   3  17   0  522.50   21.98
  -3  17   0  563.91   22.14
  -3 -17   0  508.33   21.93
  -3 -17   0  466.86   22.05
   3 -17   0  551.80   22.00
  -3 -17   0  485.16   21.92
   3 -17   0  566.04   22.13
   3  17   0  508.18   22.16
  -3 -17   0  552.94   22.11
  -3  17   0  565.88   22.05
   3 -17   0  568.53   22.12
   3  17   0  529.15   22.16
  -3  17   0  584.79   22.17
   3  17   0  491.68   22.07
   3 -17   0  552.39   22.05
   3  17   0  528.82   22.07
   3 -17   0  558.22   22.02
  -3  17   0  563.43   21.99
  -3  17   0  564.55   22.15
  -3 -17   0  499.70   21.95
   3  17   0  455.30   22.09
  -3 -17   0  513.52   22.10
   3 -17   0  589.41   22.01
   3  17   0  522.35   22.08
  -3  17   0  557.95   22.19
   4 -17   0   11.18    0.89
   4  17   0   10.78    1.00
  -4 -17   0    8.28    0.60
   4  17   0   10.17    0.91
  -4  17   0   10.50    0.93
   4  17   0   10.71    0.95
   4 -17   0   12.41    1.05
   4  17   0   12.04    1.01
   4  17   0    9.77    1.01
  -4  17   0   10.83    0.94
  -4 -17   0    8.10    0.70
   4 -17   0   10.00    0.81
   4  17   0   10.29    0.71
  -4  17   0    9.45    0.71
   4 -17   0   10.76    0.94
  -4 -17   0    9.92    0.92
   4  17   0    8.40    0.69
  -4  17   0   11.94    0.91
   4 -17   0    8.67    0.79
   4  17   0    8.70    0.50
  -4 -17   0   11.31    0.96
  -4  17   0   11.19    0.95
  -4  17   0   10.97    0.76
  -4 -17   0    8.92    0.81
   4  17   0    7.83    0.91
  -4 -17   0   10.19    0.92
   4 -17   0    8.18    0.84
  -4 -17   0    9.23    0.66
   4 -17   0   11.52    0.73
   4  17   0   10.51    0.89
   4  17   0    9.31    0.90
   4 -17   0    9.68    0.99
  -4 -17   0    9.50    0.56
  -5 -17   0  109.62    5.44
   5  17   0  130.81    5.75
   5  17   0  127.12    5.79
  -5  17   0  145.67    5.48
  -5 -17   0  122.16    5.65
  -5 -17   0  127.67    5.79
   5  17   0  146.90    5.86
  -5  17   0  138.14    5.80
   5 -17   0  145.36    5.84
   5  17   0  114.81    5.67
   5 -17   0  150.07    5.86
  -5  17   0  149.49    5.86
  -5  17   0  133.85    5.56
   5 -17   0  153.31    5.73
  -5  17   0  140.81    5.89
   5 -17   0  135.81    5.76
  -5 -17   0  129.05    5.60
   5  17   0  124.35    5.88
   5 -17   0  145.27    5.83
  -5 -17   0  129.18    5.75
   5 -17   0  144.50    5.82
   5  17   0  118.36    5.69
  -5  17   0  146.65    5.78
   5  17   0  131.41    5.86
   5 -17   0  138.96    5.70
   5  17   0  132.79    5.81
  -5 -17   0  109.32    5.44
   5 -17   0  133.93    5.66
   5  17   0  116.37    5.79
   5  17   0  130.72    5.56
  -5  17   0  135.59    5.70
  -6  17   0   27.64    1.47
  -6  17   0   32.30    1.84
  -6  17   0   31.51    1.72
   6 -17   0   34.40    1.84
   6 -17   0   31.19    1.76
   6 -17   0   31.57    1.83
   6  17   0   27.49    1.91
  -6 -17   0   26.33    1.69
   6  17   0   30.18    1.76
   6  17   0   31.33    1.85
  -6  17   0   31.61    1.82
   6  17   0   33.17    1.60
   6 -17   0   30.71    1.66
  -6 -17   0   31.01    1.81
   6  17   0   29.43    1.76
   6  17   0   30.15    1.89
   6  17   0   24.45    1.77
  -6 -17   0   26.91    1.65
   6 -17   0   32.13    1.80
  -6  17   0   32.70    1.85
   6 -17   0   34.75    1.71
   6 -17   0   32.62    1.85
   6  17   0   31.74    1.81
  -6 -17   0   27.54    1.59
  -7 -17   0   18.57    0.96
  -7  17   0   21.24    0.97
  -7 -17   0   18.70    1.28
   7 -17   0   20.18    0.97
  -7  17   0   18.67    0.89
  -7  17   0   18.99    1.22
  -7 -17   0   20.40    1.00
  -7  17   0   23.30    1.36
   7  17   0   16.31    1.37
  -7 -17   0   18.69    0.97
  -7 -17   0   15.65    1.15
  -7 -17   0   15.79    0.93
   7  17   0   15.44    1.27
  -7  17   0   19.40    0.93
  -8  17   0   33.93    1.53
  -8 -17   0   31.80    1.59
  -8 -17   0   31.95    1.54
  -8 -17   0   35.33    1.60
  -8 -17   0   33.35    1.56
  -8  17   0   35.07    1.54
  -8  17   0   33.79    1.57
  -8 -17   0   31.57    1.59
   8 -17   0   29.24    1.55
  -8 -17   0   31.00    1.54
  -9  17   0   14.07    0.77
   9 -17   0   14.81    0.82
  -9  17   0   15.95    0.80
  -9 -17   0   15.26    0.86
  -9  17   0   14.04    0.78
  -9  17   0   12.99    0.71
  -9  17   0   14.93    0.84
  -9 -17   0   13.61    0.78
  -9 -17   0   11.97    0.79
 -10 -17   0    8.69    0.70
 -10  17   0    8.50    0.65
 -10  17   0   10.92    0.69
 -10 -17   0    6.54    0.71
  10 -17   0    5.00    0.64
 -10  17   0    7.60    0.53
  10  17   0    7.56    0.67
 -10 -17   0    5.81    0.60
 -10  17   0    5.59    0.67
 -10  17   0    6.30    0.58
 -10 -17   0    7.28    0.62
 -11 -17   0   10.93    0.74
 -11 -17   0   11.50    0.76
 -11  17   0   15.12    0.81
 -11  17   0   12.94    0.81
 -11  17   0   12.76    0.73
 -11 -17   0   10.93    0.84
 -11 -17   0   13.33    0.87
 -11  17   0   12.52    0.72
 -11 -17   0   12.79    0.81
 -11  17   0   12.12    0.68
 -12 -17   0   27.65    1.49
 -12  17   0   28.28    1.33
 -12  17   0   30.69    1.47
 -12 -17   0   26.19    1.48
 -12 -17   0   28.24    1.41
 -12 -17   0   27.30    1.38
 -12 -17   0   27.44    1.44
 -12  17   0   31.24    1.48
 -12  17   0   28.69    1.37
 -13 -17   0   -0.32    0.46
 -13  17   0    0.30    0.39
 -13  17   0    0.49    0.44
 -13 -17   0    0.32    0.39
 -13  17   0    0.28    0.39
 -13 -17   0    0.32    0.35
 -13 -17   0    0.42    0.49
 -13  17   0    0.00    0.31
 -13  17   0    0.15    0.47
  13 -17   0    2.04    0.47
 -14 -17   0    9.01    0.72
 -14 -17   0    7.44    0.58
  14 -17   0    8.51    0.69
 -14 -17   0    7.86    0.73
 -14 -17   0    9.69    0.69
 -14  17   0   11.67    0.67
 -14  17   0    9.25    0.73
 -14  17   0    9.25    0.63
 -14 -17   0    8.39    0.69
 -14 -17   0   10.14    0.67
 -14  17   0   11.33    0.71
 -15  17   0    6.25    0.49
 -15 -17   0    6.42    0.52
 -15 -17   0    5.19    0.54
 -15  17   0    7.21    0.59
 -15 -17   0    5.64    0.60
 -15  17   0    7.02    0.56
 -15 -17   0    6.09    0.55
 -15  17   0    7.80    0.51
  15 -17   0    6.28    0.54
 -16 -17   0    1.81    0.37
 -16 -17   0    1.11    0.39
 -16  17   0    1.49    0.35
 -16  17   0    1.94    0.34
 -16 -17   0    0.86    0.40
 -16 -17   0    0.80    0.40
  16 -17   0    0.98    0.36
 -16  17   0    1.26    0.42
 -16  17   0    1.83    0.34
 -17 -17   0   -0.02    0.22
 -17 -17   0   -0.06    0.24
 -17  17   0   -0.04    0.16
 -17 -17   0   -0.13    0.24
 -17  17   0    0.03    0.18
 -17  17   0   -0.21    0.18
 -17 -17   0   -0.07    0.17
   0  18   0  224.02   10.18
   0  18   0  250.09   10.27
   0 -18   0  237.11   10.10
   0 -18   0  249.41   10.19
   0 -18   0  224.90    9.95
   0 -18   0  229.77   10.04
   0  18   0  239.59   10.17
   0 -18   0  256.52   10.21
   0 -18   0  220.22   10.17
   0  18   0  243.37   10.20
   0  18   0  231.07   10.13
   0 -18   0  237.73   10.18
   0 -18   0  236.47   10.16
   0  18   0  234.25   10.23
   0  18   0  242.65   10.24
   0  18   0  232.53   10.18
   1  18   0  611.48   12.35
  -1 -18   0  643.70   12.24
  -1  18   0  642.80   12.41
  -1  18   0  685.50   12.42
  -1 -18   0  616.85   12.33
   1  18   0  661.91   12.36
   1  18   0  644.93   12.17
  -1  18   0  662.82   12.50
  -1  18   0  666.62   12.39
  -1 -18   0  602.94   12.22
   1 -18   0  650.60   12.27
  -1  18   0  669.48   12.51
   1 -18   0  639.05   12.26
  -1 -18   0  638.47   12.26
   1 -18   0  627.85   11.92
   1 -18   0  639.91   12.04
  -1  18   0  671.21   12.29
  -1  18   0  642.62   12.40
  -1 -18   0  658.99   12.19
  -1 -18   0  613.50   12.16
  -1 -18   0  644.53   12.34
   1  18   0  631.34   12.43
  -1  18   0  617.44   12.27
   1 -18   0  702.99   12.37
  -1  18   0  615.57   12.11
   1 -18   0  682.23   12.37
   1  18   0  659.36   12.44
  -1  18   0  659.93   12.31
   1  18   0  635.75   12.33
  -1  18   0  653.86   12.29
  -1 -18   0  629.23   11.98
   1 -18   0  663.19   12.42
   1 -18   0  638.11   12.03
   2 -18   0    5.77    0.45
   2  18   0    5.73    0.64
   2  18   0    6.14    0.67
  -2  18   0    6.16    0.75
  -2 -18   0    6.36    0.53
  -2 -18   0    5.93    0.54
  -2  18   0    6.50    0.78
   2  18   0    4.96    0.71
   2  18   0    4.97    0.79
  -2  18   0    7.29    0.68
  -2 -18   0    6.34    0.70
   2  18   0    6.29    0.64
  -2  18   0    6.20    0.69
   2  18   0    5.56    0.77
  -2 -18   0    5.68    0.58
   2 -18   0    6.47    0.53
   2  18   0    5.91    0.85
   2 -18   0    6.60    0.62
   2 -18   0    5.99    0.62
  -2  18   0    5.07    0.59
  -2 -18   0    6.13    0.67
  -2  18   0    7.38    0.70
  -2 -18   0    6.33    0.60
   2 -18   0    5.41    0.79
   2 -18   0    7.01    0.76
  -2  18   0    6.35    0.57
  -2 -18   0    5.90    0.66
  -2  18   0    5.67    0.74
   2  18   0    4.70    0.68
   2 -18   0    6.80    0.54
  -2  18   0    5.86    0.72
  -2  18   0    7.06    0.64
   2  18   0    5.90    0.60
  -3 -18   0    8.41    0.62
   3  18   0    7.02    0.79
   3  18   0   10.12    0.92
  -3  18   0    7.54    0.87
   3 -18   0    8.15    0.72
   3 -18   0    7.92    0.94
  -3 -18   0    9.71    0.67
  -3 -18   0    6.44    0.64
  -3  18   0    9.90    0.94
  -3  18   0    8.57    0.78
  -3  18   0    9.25    0.87
  -3 -18   0    7.79    0.61
  -3  18   0    7.40    0.86
   3 -18   0   10.59    0.85
   3  18   0    7.97    0.81
   3  18   0    7.93    0.93
   3  18   0    8.39    0.95
  -3 -18   0    7.46    0.81
   3 -18   0    9.83    0.72
   3  18   0    6.24    0.90
   3 -18   0   10.06    0.78
   3  18   0    8.22    0.90
  -3  18   0   12.17    0.77
   3 -18   0    8.32    0.74
   3  18   0    7.19    0.68
   3  18   0    8.22    0.80
   3 -18   0    8.63    0.86
  -3  18   0    7.63    0.79
   3  18   0    9.27    0.95
  -3 -18   0    7.58    0.83
  -3 -18   0    6.61    0.80
  -3  18   0    8.30    0.84
  -3  18   0    8.00    0.72
  -3  18   0    7.51    0.93
   4  18   0  130.14    5.77
  -4  18   0  139.10    6.01
  -4  18   0  152.78    6.08
   4 -18   0  155.80    6.07
  -4  18   0  158.95    6.08
  -4 -18   0  113.02    5.91
  -4 -18   0  127.48    5.76
   4 -18   0  149.15    6.02
  -4  18   0  146.44    5.94
  -4 -18   0  119.69    5.66
   4  18   0  143.26    6.01
   4 -18   0  154.25    6.06
   4 -18   0  155.48    5.91
   4  18   0  137.13    6.00
  -4 -18   0  137.58    5.81
   4  18   0  144.24    6.05
  -4 -18   0  127.65    5.97
   4  18   0  133.98    6.06
  -4 -18   0  122.44    5.72
   4  18   0  127.84    5.96
  -4 -18   0  127.14    5.87
  -4  18   0  143.98    5.84
  -4  18   0  156.63    5.83
   4  18   0  121.10    5.94
   4 -18   0  142.30    5.92
   4 -18   0  148.30    6.03
  -4 -18   0  135.84    6.00
   4  18   0  134.15    5.79
   4 -18   0  142.41    5.92
   4 -18   0  149.38    5.82
   4  18   0  125.03    6.02
  -5 -18   0  385.97   18.43
  -5  18   0  531.57   18.65
  -5 -18   0  421.10   18.28
   5  18   0  446.74   18.52
  -5  18   0  476.33   18.40
   5 -18   0  482.96   18.51
  -5  18   0  484.07   18.19
   5 -18   0  468.08   18.39
   5 -18   0  469.41   18.51
  -5  18   0  476.28   18.28
  -5 -18   0  447.99   18.50
   5 -18   0  499.06   18.40
   5  18   0  454.85   18.52
  -5 -18   0  392.47   18.14
   5 -18   0  503.05   18.55
  -5 -18   0  410.20   18.34
  -5  18   0  505.71   18.50
   5 -18   0  481.29   18.46
   5  18   0  449.06   18.45
  -5 -18   0  367.13   18.12
   5  18   0  389.22   18.49
  -5 -18   0  445.98   18.45
   5  18   0  399.64   18.40
  -5  18   0  527.25   18.61
   5  18   0  454.79   18.52
   5 -18   0  499.73   18.54
   5  18   0  427.31   18.25
  -5  18   0  478.15   18.52
   5  18   0  433.67   18.57
   5  18   0  395.34   18.38
   6 -18   0   35.69    1.96
   6  18   0   32.56    1.96
  -6  18   0   34.67    2.01
  -6 -18   0   33.76    1.80
   6 -18   0   34.34    1.95
  -6  18   0   36.94    1.90
  -6  18   0   36.55    1.58
   6 -18   0   38.28    2.03
   6  18   0   30.40    1.95
  -6 -18   0   31.08    1.84
   6 -18   0   35.50    1.85
   6 -18   0   36.05    2.03
  -6 -18   0   35.90    1.61
   6  18   0   35.57    2.04
  -6 -18   0   36.21    1.62
  -6 -18   0   34.41    1.60
  -6  18   0   35.56    2.00
   6 -18   0   38.72    1.89
   6  18   0   33.89    2.07
  -6 -18   0   32.08    1.91
  -6  18   0   37.36    2.05
   6  18   0   33.27    2.05
  -7  18   0  190.04    8.21
  -7 -18   0  168.65    7.82
  -7 -18   0  171.84    7.85
  -7  18   0  179.09    7.78
  -7 -18   0  174.18    7.81
  -7  18   0  184.79    7.82
  -7 -18   0  177.27    7.85
  -7 -18   0  170.64    8.07
  -7  18   0  187.76    7.82
  -8 -18   0   23.86    1.21
  -8 -18   0   23.17    1.23
  -8  18   0   28.91    1.26
  -8  18   0   24.82    1.18
  -8 -18   0   24.15    1.23
  -8  18   0   25.85    1.23
   8 -18   0   25.54    1.26
  -8 -18   0   25.63    1.29
  -8 -18   0   24.58    1.28
   9 -18   0   14.63    0.92
  -9  18   0   17.77    0.95
  -9  18   0   18.66    0.88
  -9  18   0   17.21    0.84
  -9 -18   0   14.94    0.95
  -9 -18   0   17.43    0.97
  -9  18   0   16.77    0.90
  -9 -18   0   15.06    0.89
  -9 -18   0   16.06    0.93
 -10  18   0   80.94    3.29
 -10  18   0   79.14    3.26
 -10 -18   0   79.58    3.31
 -10  18   0   70.19    3.22
 -10 -18   0   72.53    3.22
 -10  18   0   72.20    3.20
 -10  18   0   71.11    3.17
  10  18   0   72.99    3.26
  10 -18   0   71.03    3.26
 -10 -18   0   76.87    3.26
 -10 -18   0   71.34    3.23
 -11 -18   0   11.72    0.82
 -11 -18   0   13.74    0.87
 -11 -18   0   14.16    0.92
 -11 -18   0   12.89    0.81
 -11  18   0   16.65    0.92
 -11  18   0   14.02    0.79
 -11  18   0   15.42    0.85
 -11  18   0   13.31    0.74
 -11  18   0   13.99    0.80
 -12 -18   0   23.89    1.34
 -12 -18   0   22.42    1.32
 -12 -18   0   27.67    1.29
 -12  18   0   26.55    1.33
 -12  18   0   25.03    1.19
 -12  18   0   27.12    1.25
 -12 -18   0   25.80    1.31
 -12 -18   0   21.84    1.24
  12 -18   0   23.81    1.29
 -13 -18   0    4.41    0.55
 -13 -18   0    4.48    0.44
  13 -18   0    5.48    0.56
 -13  18   0    5.09    0.57
 -13  18   0    4.91    0.55
 -13 -18   0    3.77    0.58
 -13  18   0    4.12    0.47
 -13 -18   0    4.57    0.60
 -13  18   0    5.48    0.49
 -13 -18   0    4.66    0.50
 -14  18   0   10.14    0.71
 -14 -18   0    8.97    0.69
 -14  18   0   10.65    0.65
 -14  18   0   11.21    0.74
 -14 -18   0    8.33    0.65
 -14 -18   0   10.57    0.75
  14 -18   0    9.30    0.69
 -14 -18   0    8.40    0.70
 -14  18   0   10.01    0.66
  15 -18   0    0.24    0.36
 -15 -18   0    0.05    0.37
 -15  18   0    0.45    0.34
 -15 -18   0    0.68    0.44
 -15  18   0    0.98    0.36
 -15  18   0    0.69    0.43
 -15 -18   0    0.32    0.35
 -15 -18   0    0.54    0.39
 -15  18   0    0.34    0.38
 -16  18   0   23.03    1.01
  16 -18   0   19.27    0.95
 -16  18   0   22.27    0.98
 -16 -18   0   19.99    1.01
 -16 -18   0   17.69    0.96
 -16  18   0   21.39    0.94
 -16  18   0   18.89    0.93
 -16 -18   0   20.27    0.98
 -16 -18   0   21.21    0.95
   0  19   0    0.71    0.47
   0  19   0    0.71    0.70
   0  19   0    0.10    0.55
   0 -19   0    0.31    0.51
   0 -19   0    0.62    0.51
   0 -19   0    1.22    0.38
   0  19   0    0.26    0.54
   0  19   0    0.66    0.57
   0 -19   0    0.02    0.27
   0  19   0    1.34    0.57
   0  19   0    0.78    0.56
   0 -19   0   -0.18    0.54
   0 -19   0    0.38    0.48
   0 -19   0    0.56    0.42
   0  19   0    0.10    0.62
   0 -19   0    0.44    0.58
   0  19   0    0.44    0.56
  -1 -19   0    3.56    0.56
   1 -19   0    2.81    0.44
   1  19   0    1.88    0.55
   1 -19   0    2.79    0.42
  -1 -19   0    3.14    0.57
  -1  19   0    2.94    0.55
   1 -19   0    3.17    0.38
  -1  19   0    3.12    0.56
  -1  19   0    3.41    0.67
  -1  19   0    2.94    0.61
  -1  19   0    3.08    0.64
  -1 -19   0    3.75    0.57
  -1  19   0    4.13    0.58
  -1  19   0    2.93    0.53
  -1 -19   0    2.36    0.40
   1  19   0    2.45    0.63
   1 -19   0    3.09    0.55
  -1  19   0    4.20    0.72
   1 -19   0    2.21    0.55
  -1  19   0    3.48    0.72
   1  19   0    3.29    0.69
  -1  19   0    1.95    0.55
   1  19   0    3.38    0.51
  -1  19   0    2.94    0.70
   1 -19   0    3.15    0.54
   1  19   0    3.78    0.62
   1 -19   0    3.32    0.66
  -1 -19   0    3.46    0.54
   1  19   0    3.26    0.75
  -1 -19   0    2.42    0.59
   1  19   0    3.23    0.65
   1  19   0    2.71    0.53
  -1 -19   0    2.46    0.61
   1 -19   0    3.01    0.67
  -2  19   0  241.31   11.11
   2 -19   0  244.19   10.84
  -2 -19   0  256.42   10.90
  -2 -19   0  266.83   10.95
  -2  19   0  264.77   11.12
   2  19   0  242.54   11.13
  -2  19   0  275.76   11.04
  -2 -19   0  252.35   11.07
  -2  19   0  272.30   11.03
   2  19   0  246.59   11.12
   2 -19   0  283.85   10.96
  -2  19   0  267.08   11.03
  -2  19   0  270.58   11.18
   2  19   0  247.60   11.11
   2  19   0  236.68   11.07
   2 -19   0  271.59   11.01
  -2 -19   0  264.88   11.09
   2 -19   0  268.88   10.91
  -2 -19   0  278.07   11.09
  -2  19   0  269.25   11.02
   2  19   0  264.27   11.05
  -2 -19   0  247.87   10.98
  -2 -19   0  246.96   10.95
   2  19   0  263.63   11.03
  -2  19   0  271.43   11.09
  -2  19   0  291.53   11.15
  -2  19   0  276.20   10.92
   2 -19   0  272.00   11.04
  -2  19   0  275.75   11.13
   2  19   0  254.92   11.11
   2 -19   0  280.35   11.11
   2 -19   0  258.11   11.07
   2  19   0  255.91   11.02
   2  19   0  271.62   11.10
   3  19   0   96.30    4.99
   3  19   0  118.04    5.01
   3 -19   0  121.97    4.90
  -3  19   0  123.05    5.11
   3 -19   0  116.28    4.89
  -3 -19   0  105.66    5.00
  -3  19   0  128.73    5.18
   3  19   0  113.03    5.09
  -3 -19   0  105.90    4.86
   3  19   0  107.83    5.05
  -3  19   0  116.56    5.06
  -3 -19   0  110.13    4.83
  -3  19   0  120.60    4.92
   3 -19   0  108.26    5.01
   3  19   0  111.86    4.99
   3  19   0  102.36    5.06
  -3  19   0  113.64    4.92
   3  19   0  112.86    5.01
  -3 -19   0  111.32    4.80
  -3  19   0  113.70    4.93
   3  19   0  112.64    4.99
   3  19   0  104.93    5.08
   3 -19   0  129.01    5.10
  -3  19   0  117.54    4.98
  -3 -19   0  101.53    4.82
   3 -19   0  118.25    5.01
  -3  19   0  111.25    5.06
  -3 -19   0  113.61    5.01
   3 -19   0  114.26    4.91
   3 -19   0  113.85    4.95
  -3  19   0  116.57    4.93
  -3  19   0  123.58    5.10
  -3 -19   0  114.54    5.04
   3  19   0  108.99    4.90
   4  19   0   71.00    3.27
   4  19   0   74.25    3.38
   4  19   0   62.69    3.35
  -4 -19   0   62.78    3.01
   4 -19   0   77.43    3.35
   4  19   0   70.39    3.29
   4  19   0   68.22    3.09
   4 -19   0   76.27    3.22
  -4  19   0   80.01    3.36
   4  19   0   60.10    3.25
   4  19   0   71.60    3.30
   4 -19   0   71.87    3.29
   4 -19   0   72.69    3.16
   4 -19   0   79.84    3.37
  -4 -19   0   63.46    3.07
   4  19   0   61.58    3.24
  -4 -19   0   64.85    3.05
   4  19   0   69.76    3.37
  -4 -19   0   60.12    2.94
  -4 -19   0   70.19    3.30
  -4  19   0   75.84    3.11
   4 -19   0   74.37    3.11
  -4 -19   0   74.12    3.32
   4 -19   0   66.91    3.28
  -4  19   0   79.92    3.38
  -4  19   0   74.34    3.22
  -4  19   0   73.62    3.34
  -4  19   0   73.76    3.15
  -4 -19   0   60.14    3.14
   4 -19   0   74.02    3.21
   4  19   0   70.90    3.42
   5 -19   0   27.91    1.60
  -5  19   0   27.71    1.73
  -5  19   0   27.26    1.45
   5 -19   0   30.50    1.74
  -5  19   0   30.82    1.73
   5  19   0   24.13    1.72
   5  19   0   25.53    1.71
  -5  19   0   30.91    1.68
   5 -19   0   29.24    1.73
  -5  19   0   27.44    1.55
   5  19   0   25.93    1.62
   5 -19   0   33.28    1.58
   5  19   0   28.51    1.45
  -5  19   0   27.34    1.68
   5 -19   0   25.47    1.53
   5  19   0   29.52    1.71
  -5 -19   0   23.26    1.51
  -5 -19   0   24.15    1.31
  -5 -19   0   29.20    1.48
  -5  19   0   33.32    1.39
   5  19   0   27.14    1.71
   5 -19   0   33.60    1.72
   5  19   0   27.74    1.63
  -5 -19   0   23.82    1.61
  -5 -19   0   29.93    1.71
   5  19   0   21.84    1.62
   5  19   0   32.08    1.75
  -5 -19   0   25.38    1.62
   6 -19   0    3.41    0.39
  -6 -19   0    2.82    0.42
   6  19   0    2.50    0.81
  -6 -19   0    2.91    0.42
  -6 -19   0    2.82    0.45
   6  19   0    2.97    0.70
   6 -19   0    3.50    0.57
  -6  19   0    4.18    0.77
  -6  19   0    3.60    0.61
  -6 -19   0    2.78    0.57
  -6  19   0    3.12    0.39
  -6 -19   0    3.40    0.45
   6  19   0    3.01    0.74
   6 -19   0    3.78    0.70
   6 -19   0    2.87    0.77
  -6 -19   0    2.38    0.49
   6 -19   0    3.56    0.59
  -7 -19   0    6.10    0.63
  -7  19   0    6.46    0.58
  -7 -19   0    5.59    0.61
  -7 -19   0    6.86    0.59
  -7  19   0    7.43    0.56
  -7 -19   0    7.18    0.58
  -7  19   0    8.36    0.52
   7 -19   0    6.70    0.54
  -7  19   0   11.60    0.56
   7 -19   0    5.20    0.56
  -7 -19   0    6.37    0.54
  -7 -19   0    5.10    0.62
  -7 -19   0    9.66    0.85
  -8  19   0    2.96    0.43
  -8 -19   0    1.48    0.39
  -8  19   0    2.72    0.41
   8 -19   0    2.77    0.44
  -8 -19   0    2.01    0.44
  -8 -19   0    2.06    0.44
  -8  19   0    2.74    0.38
  -8  19   0    2.33    0.38
  -8 -19   0    2.56    0.49
  -9  19   0   14.88    0.79
  -9 -19   0   11.60    0.79
  -9 -19   0   13.71    0.86
  -9  19   0   13.91    0.79
  -9 -19   0   13.04    0.85
  -9 -19   0   11.80    0.77
  -9  19   0   16.80    0.85
   9 -19   0   15.32    0.84
  -9  19   0   12.89    0.75
 -10  19   0    2.97    0.59
 -10  19   0    3.52    0.57
  10  19   0    1.95    0.60
 -10  19   0    3.14    0.53
 -10  19   0    2.01    0.38
 -10  19   0    2.57    0.49
 -10 -19   0    1.35    0.48
 -10  19   0    4.11    0.51
 -10 -19   0    1.28    0.48
 -10 -19   0    1.69    0.62
 -10 -19   0    1.72    0.56
 -11  19   0   40.15    1.76
 -11 -19   0   33.30    1.69
 -11  19   0   34.18    1.63
 -11 -19   0   36.43    1.79
 -11  19   0   37.08    1.67
 -11 -19   0   35.61    1.73
 -11 -19   0   37.91    1.71
  11 -19   0   34.25    1.73
 -11  19   0   35.38    1.68
 -12  19   0    7.69    0.58
 -12 -19   0    6.68    0.60
 -12  19   0    9.02    0.68
 -12 -19   0    7.53    0.70
 -12  19   0    8.43    0.61
  12 -19   0    8.33    0.64
 -12 -19   0    7.80    0.65
 -12 -19   0    6.80    0.56
 -13 -19   0    2.85    0.56
 -13  19   0    4.06    0.46
  13 -19   0    3.28    0.50
 -13 -19   0    3.24    0.50
 -13 -19   0    3.27    0.40
 -13  19   0    5.21    0.47
 -13 -19   0    2.84    0.58
 -13  19   0    5.02    0.54
 -13  19   0    3.89    0.53
 -13 -19   0    4.27    0.48
 -14 -19   0   21.23    1.03
 -14  19   0   23.75    1.02
 -14 -19   0   17.20    1.04
 -14  19   0   20.71    1.07
  14 -19   0   18.28    1.04
 -14 -19   0   18.18    1.09
 -14 -19   0   19.78    1.05
 -14  19   0   20.57    1.00
 -14 -19   0   17.59    1.07
 -14  19   0   25.37    1.09
 -15 -19   0    3.55    0.38
  15 -19   0    2.81    0.41
 -15  19   0    3.85    0.43
 -15 -19   0    3.11    0.43
 -15  19   0    3.76    0.46
 -15 -19   0    2.57    0.42
 -15  19   0    3.79    0.38
 -15  19   0    3.06    0.38
 -16  19   0    4.60    0.35
 -16 -19   0    2.19    0.38
 -16  19   0    4.87    0.42
 -16 -19   0    6.03    0.37
 -16 -19   0    3.60    0.41
 -16  19   0    4.05    0.45
 -16  19   0    4.15    0.36
   0 -20   0   15.60    1.04
   0  20   0   12.93    1.01
   0  20   0   17.16    1.08
   0  20   0   17.25    1.13
   0  20   0   15.73    1.07
   0  20   0   17.73    1.10
   0  20   0   16.53    0.94
   0 -20   0   15.85    0.95
   0  20   0   14.54    1.02
   0 -20   0   14.21    0.74
   0 -20   0   16.79    1.06
   0  20   0   14.27    1.14
   0  20   0   15.49    1.01
   0  20   0   12.95    1.10
   0 -20   0   16.15    1.06
   0 -20   0   15.55    1.05
   0 -20   0   15.64    1.04
   0 -20   0   16.06    0.87
   0  20   0   14.59    1.11
   1 -20   0  771.52   30.31
  -1 -20   0  715.16   30.28
   1 -20   0  720.09   30.16
   1 -20   0  738.17   30.31
  -1  20   0  751.93   30.37
  -1 -20   0  745.09   30.14
   1 -20   0  729.91   30.18
   1  20   0  675.91   30.30
  -1 -20   0  763.28   30.32
   1  20   0  729.41   30.24
  -1  20   0  739.40   30.27
  -1 -20   0  731.20   30.24
   1 -20   0  765.05   30.10
  -1  20   0  722.65   30.42
  -1  20   0  766.95   30.32
   1 -20   0  737.71   30.17
   1 -20   0  822.57   30.35
  -1  20   0  696.29   30.35
  -1 -20   0  723.85   30.33
  -1  20   0  733.23   30.23
   1  20   0  680.92   30.30
   1  20   0  678.36   30.33
  -1  20   0  759.28   30.33
   1 -20   0  741.40   30.31
  -1  20   0  738.57   30.35
  -1 -20   0  697.05   30.31
  -1  20   0  744.58   30.31
   1  20   0  767.37   30.37
  -1  20   0  721.70   30.40
   1  20   0  746.02   30.34
  -1 -20   0  737.97   30.28
   1  20   0  680.43   30.34
   1  20   0  757.41   30.38
   1  20   0  742.42   30.41
   1 -20   0  751.05   30.36
   2 -20   0   27.63    1.68
  -2  20   0   31.02    1.69
   2  20   0   29.16    1.65
  -2  20   0   29.40    1.59
   2  20   0   27.81    1.57
  -2  20   0   30.92    1.76
  -2  20   0   33.10    1.70
  -2  20   0   33.08    1.62
  -2 -20   0   27.87    1.64
   2 -20   0   27.20    1.37
  -2  20   0   30.10    1.75
  -2  20   0   28.47    1.70
  -2  20   0   30.87    1.48
   2 -20   0   28.11    1.56
  -2  20   0   30.75    1.69
  -2 -20   0   27.92    1.63
  -2  20   0   31.55    1.60
   2  20   0   30.65    1.59
   2  20   0   25.98    1.68
   2 -20   0   30.11    1.48
  -2 -20   0   31.03    1.51
   2  20   0   23.56    1.71
   2 -20   0   29.34    1.68
   2 -20   0   30.19    1.44
   2 -20   0   30.16    1.59
   2  20   0   26.92    1.72
   2  20   0   30.42    1.61
  -2 -20   0   31.65    1.64
  -2  20   0   31.05    1.60
  -2 -20   0   29.93    1.44
   2  20   0   29.52    1.75
   2  20   0   24.73    1.64
  -2 -20   0   27.99    1.55
   3 -20   0   -0.02    0.43
  -3  20   0    0.03    0.55
   3  20   0    0.54    0.52
  -3 -20   0    0.85    0.38
   3 -20   0    0.18    0.56
  -3  20   0    0.32    0.57
  -3 -20   0    1.16    0.62
   3  20   0    0.07    0.55
   3  20   0    0.04    0.48
  -3  20   0    1.42    0.66
   3  20   0    1.13    0.61
   3 -20   0    0.70    0.69
   3  20   0    0.45    0.48
   3  20   0   -0.05    0.73
  -3  20   0    0.36    0.59
  -3 -20   0    1.64    0.58
   3 -20   0    0.21    0.40
   3 -20   0    0.10    0.45
  -3  20   0   -0.14    0.50
   3  20   0    1.55    0.66
  -3  20   0    1.41    0.49
  -3  20   0    0.98    0.69
  -3  20   0    0.96    0.46
   3  20   0   -0.02    0.75
  -3 -20   0    0.89    0.34
  -3 -20   0    0.52    0.35
   3 -20   0    0.71    0.40
   3  20   0    0.24    0.44
  -3 -20   0    1.20    0.43
   3  20   0    0.36    0.72
  -3  20   0    1.18    0.61
   4 -20   0  165.70    7.13
  -4 -20   0  143.21    6.98
  -4 -20   0  162.65    6.91
  -4  20   0  168.81    7.02
  -4 -20   0  173.06    7.16
  -4  20   0  163.06    7.14
   4 -20   0  185.66    7.21
  -4 -20   0  156.09    6.90
   4 -20   0  176.15    7.15
  -4 -20   0  131.12    6.77
   4  20   0  140.39    7.06
   4 -20   0  176.35    7.01
  -4  20   0  176.55    7.26
   4  20   0  141.01    7.15
   4  20   0  169.32    7.14
  -4  20   0  181.52    7.22
  -4  20   0  170.55    6.99
   4 -20   0  170.75    7.05
  -4 -20   0  161.53    7.13
  -4  20   0  188.69    7.23
   4 -20   0  171.75    7.18
  -4  20   0  186.28    6.97
   4 -20   0  171.74    7.03
   4  20   0  173.62    7.15
   4  20   0  171.02    7.13
   4  20   0  153.72    7.11
   4 -20   0  171.66    6.95
   4  20   0  171.58    7.23
   4  20   0  164.04    7.18
   4  20   0  157.98    7.23
  -5 -20   0  193.24    8.94
   5 -20   0  247.77    9.19
   5 -20   0  223.17    9.19
   5  20   0  188.82    9.22
   5  20   0  226.05    9.36
  -5  20   0  224.73    9.36
  -5  20   0  243.84    9.34
   5 -20   0  228.30    9.32
  -5 -20   0  214.66    9.28
   5 -20   0  221.59    9.33
  -5 -20   0  212.88    8.92
  -5  20   0  239.18    9.01
  -5 -20   0  189.36    9.13
   5 -20   0  233.91    9.25
  -5  20   0  220.69    9.08
   5  20   0  183.25    9.30
   5 -20   0  219.27    9.30
  -5 -20   0  201.61    9.06
   5  20   0  218.93    9.36
   5  20   0  192.37    9.20
  -5 -20   0  211.04    9.30
  -5  20   0  223.36    9.33
   5  20   0  220.03    9.33
  -5 -20   0  209.00    9.30
  -5  20   0  254.59    9.48
  -5  20   0  212.64    9.16
   5  20   0  212.05    9.39
  -6 -20   0   25.75    1.26
  -6 -20   0   25.71    1.27
  -6  20   0   25.79    1.53
  -6 -20   0   25.48    1.25
  -6  20   0   27.20    1.22
  -6  20   0   24.50    1.18
  -6  20   0   27.43    1.21
  -6  20   0   25.55    1.21
   6 -20   0   26.16    1.22
  -6 -20   0   24.81    1.21
  -6 -20   0   25.43    1.44
  -6 -20   0   25.03    1.28
   6 -20   0   28.66    1.54
  -6 -20   0   21.83    1.50
   6  20   0   24.09    1.70
   6 -20   0   28.22    1.62
  -7 -20   0   91.29    4.06
  -7 -20   0   94.50    4.07
  -7 -20   0   98.59    4.14
  -7  20   0  102.14    4.08
   7 -20   0  103.43    4.09
  -7 -20   0   89.88    4.09
  -7 -20   0   91.49    4.10
  -7 -20   0   95.15    4.10
  -7  20   0   97.39    4.04
  -7  20   0  101.72    4.09
  -8 -20   0   49.23    2.28
  -8  20   0   54.20    2.26
  -8 -20   0   46.05    2.21
  -8  20   0   53.14    2.24
  -8  20   0   54.50    2.20
  -8 -20   0   47.53    2.23
   8 -20   0   51.78    2.25
  -8 -20   0   48.33    2.27
  -8  20   0   49.70    2.19
  -9 -20   0    7.46    0.59
  -9  20   0    9.28    0.60
  -9  20   0   11.09    0.70
  -9 -20   0    7.53    0.64
   9 -20   0    9.86    0.66
  -9 -20   0    9.05    0.71
  -9 -20   0    8.21    0.69
  -9  20   0    8.03    0.61
  -9  20   0    9.46    0.61
 -10 -20   0  150.01    6.74
 -10  20   0  168.03    6.72
 -10  20   0  161.60    6.65
 -10 -20   0  147.03    6.68
 -10 -20   0  156.17    6.67
 -10  20   0  155.96    6.68
 -10  20   0  186.81    6.69
  10 -20   0  151.40    6.70
 -10 -20   0  151.15    6.69
 -10 -20   0  155.10    6.76
 -10  20   0  179.49    6.73
  10  20   0  161.92    6.72
 -11  20   0   25.75    1.30
 -11  20   0   29.41    1.38
 -11 -20   0   27.16    1.36
 -11 -20   0   25.89    1.43
  11 -20   0   26.26    1.35
  11  20   0   27.83    1.36
 -11 -20   0   24.05    1.30
 -11  20   0   30.50    1.32
 -11  20   0   29.57    1.36
 -11  20   0   27.57    1.29
 -11 -20   0   26.14    1.31
  12 -20   0    7.17    0.63
 -12  20   0    8.54    0.60
 -12 -20   0    7.87    0.58
 -12  20   0    8.78    0.68
 -12 -20   0    7.30    0.64
 -12 -20   0    7.40    0.71
 -12 -20   0    9.19    0.61
 -12  20   0    9.30    0.60
 -13 -20   0    0.32    0.48
 -13  20   0    0.65    0.38
 -13 -20   0    1.09    0.57
 -13 -20   0    0.21    0.36
  13 -20   0    0.16    0.41
 -13 -20   0    0.10    0.43
 -13  20   0    0.05    0.46
 -13  20   0   -0.06    0.39
 -14 -20   0    9.60    0.71
 -14  20   0   12.67    0.66
 -14  20   0   10.60    0.66
 -14  20   0   13.71    0.74
 -14  20   0   13.92    0.77
 -14 -20   0   11.65    0.76
 -14 -20   0   10.89    0.74
 -14 -20   0   10.53    0.66
 -14 -20   0   10.40    0.71
  14 -20   0   11.09    0.70
 -15 -20   0    2.35    0.39
 -15  20   0    2.82    0.41
 -15 -20   0    1.97    0.41
 -15  20   0    2.41    0.43
 -15  20   0    2.02    0.32
 -15  20   0    1.76    0.34
 -15 -20   0    2.39    0.34
  15 -20   0    1.73    0.37
 -16 -20   0   15.95    0.91
 -16 -20   0   19.06    0.93
 -16  20   0   19.00    0.89
 -16  20   0   21.16    0.95
 -16 -20   0   20.94    0.88
 -16  20   0   23.21    0.95
   0 -21   0    0.45    0.23
   0  21   0    0.54    0.71
   0  21   0   -0.13    0.55
   0  21   0    0.77    0.72
   0  21   0   -0.13    0.48
   0 -21   0    0.94    0.50
   0 -21   0   -0.07    0.54
   0  21   0   -0.53    0.55
   0  21   0   -0.60    0.59
   0  21   0    0.60    0.52
   0 -21   0    0.11    0.55
   0  21   0    3.08    0.76
   0 -21   0    0.07    0.34
   0 -21   0    0.43    0.51
   0  21   0    0.68    0.59
   0 -21   0    0.03    0.57
   0  21   0    0.25    0.40
   0 -21   0    0.04    0.48
   0  21   0   -0.06    0.55
   1  21   0    0.83    0.70
   1 -21   0    1.39    0.45
  -1 -21   0    0.94    0.56
  -1  21   0    0.47    0.51
   1 -21   0    1.36    0.66
  -1 -21   0   -0.04    0.51
   1  21   0    0.41    0.59
  -1  21   0    2.51    0.75
   1 -21   0    0.90    0.37
  -1  21   0    0.55    0.49
  -1 -21   0    0.47    0.38
   1  21   0    0.17    0.74
   1  21   0    0.27    0.53
  -1  21   0    0.23    0.56
   1  21   0    0.37    0.65
  -1  21   0    0.51    0.57
   1 -21   0   -0.27    0.58
   1  21   0    0.13    0.62
   1 -21   0    0.15    0.62
  -1 -21   0    0.20    0.50
  -1 -21   0   -0.03    0.51
   1 -21   0    0.12    0.53
   1  21   0    0.82    0.54
   1 -21   0    0.28    0.31
  -1  21   0    0.95    0.56
   1  21   0    0.91    0.59
  -1  21   0    1.46    0.60
  -1  21   0    0.55    0.68
   1 -21   0    0.57    0.52
   1  21   0    0.15    0.45
  -1 -21   0    1.06    0.60
   1  21   0    0.45    0.59
   1 -21   0    1.15    0.40
  -1  21   0    0.57    0.67
  -1 -21   0    0.61    0.57
   1  21   0    0.71    0.76
  -1  21   0    0.44    0.73
  -2  21   0   16.66    1.07
  -2 -21   0   17.15    1.09
  -2  21   0   16.89    1.20
   2 -21   0   15.93    0.90
  -2 -21   0   16.23    0.97
   2  21   0   16.50    1.08
  -2 -21   0   16.05    1.12
   2  21   0   14.86    1.02
   2 -21   0   16.35    1.16
  -2  21   0   16.26    1.20
  -2  21   0   18.29    0.96
  -2  21   0   16.02    1.14
  -2 -21   0   15.35    1.13
  -2  21   0   13.47    1.00
   2  21   0   13.24    1.11
   2  21   0   11.62    1.07
   2 -21   0   15.83    1.14
   2 -21   0   12.41    0.88
  -2  21   0   14.58    1.09
  -2  21   0   18.02    1.25
  -2  21   0   14.54    1.21
   2  21   0   13.63    1.17
   2  21   0   15.69    1.05
   2  21   0   15.89    1.20
  -2  21   0   16.77    1.07
   2  21   0   12.87    1.18
   2 -21   0   16.29    1.05
   2 -21   0   15.75    1.04
   2 -21   0   13.31    0.90
  -2 -21   0   16.51    1.03
  -2 -21   0   12.56    0.84
  -2  21   0   13.19    1.01
   3 -21   0  101.94    5.04
   3  21   0  101.26    5.09
  -3  21   0  122.12    5.19
  -3 -21   0  117.00    4.85
  -3  21   0  119.66    5.20
   3 -21   0  121.95    4.96
  -3 -21   0  100.96    4.83
   3 -21   0  119.45    4.91
   3  21   0  108.76    4.97
   3  21   0  104.48    5.09
   3 -21   0  122.30    5.14
  -3  21   0  118.45    5.14
  -3  21   0  125.96    5.07
   3  21   0  113.14    5.18
  -3 -21   0  106.59    4.91
   3  21   0  101.23    5.13
   3 -21   0  125.39    5.16
   3  21   0  109.29    5.04
   3  21   0   93.81    5.03
  -3 -21   0  114.57    5.09
  -3  21   0  118.11    5.14
   3  21   0  112.13    5.05
  -3  21   0  113.96    4.96
   3  21   0  119.53    5.06
  -3 -21   0  113.90    5.09
  -3  21   0  122.60    5.14
  -3 -21   0  122.26    5.11
   3 -21   0  117.66    5.01
  -3  21   0  120.89    4.99
   3 -21   0  110.82    4.90
  -3  21   0  105.29    4.93
   4  21   0   49.81    2.50
   4  21   0   56.76    2.63
  -4 -21   0   43.43    2.35
  -4 -21   0   50.62    2.28
  -4  21   0   49.45    2.34
  -4  21   0   52.95    2.57
  -4 -21   0   46.51    2.48
   4 -21   0   51.22    2.37
   4  21   0   47.88    2.51
   4 -21   0   47.94    2.52
   4  21   0   53.60    2.52
   4  21   0   50.92    2.61
  -4 -21   0   38.22    2.12
   4  21   0   44.87    2.59
   4 -21   0   57.07    2.53
   4 -21   0   51.35    2.41
  -4 -21   0   45.08    2.47
   4  21   0   52.21    2.53
   4  21   0   41.25    2.47
  -4  21   0   54.21    2.66
   4 -21   0   58.24    2.39
   4 -21   0   47.01    2.51
  -4  21   0   57.06    2.61
  -4  21   0   47.91    2.52
  -4 -21   0   45.30    2.25
  -4  21   0   57.52    2.35
  -4  21   0   46.01    2.35
   4  21   0   46.76    2.62
  -5 -21   0    5.00    0.54
  -5 -21   0    5.72    0.55
   5  21   0    5.99    0.90
  -5  21   0    5.49    0.69
  -5 -21   0    5.44    0.55
   5 -21   0    6.42    0.49
   5 -21   0    6.02    0.94
  -5 -21   0    5.88    0.65
   5 -21   0    8.41    0.74
   5 -21   0    6.25    0.75
  -5  21   0    6.17    0.92
  -5  21   0    5.88    0.65
  -5  21   0    6.89    0.48
   5  21   0    5.76    0.83
  -5  21   0    6.33    0.84
   5 -21   0    6.68    0.74
  -5 -21   0    5.46    0.54
   5  21   0    6.04    0.89
  -5 -21   0    4.61    0.70
  -6 -21   0   82.80    3.43
  -6  21   0   81.44    3.41
   6 -21   0   89.02    3.42
  -6 -21   0   77.10    3.45
  -6 -21   0   74.41    3.41
  -6  21   0   82.81    3.39
   6  21   0   73.68    3.40
  -6 -21   0   74.02    3.38
  -6  21   0   86.08    3.40
  -6 -21   0   76.16    3.42
  -6  21   0   80.11    3.36
   7 -21   0    0.88    0.43
  -7  21   0    0.59    0.41
  -7 -21   0    0.80    0.46
  -7 -21   0    0.35    0.41
  -7 -21   0    1.10    0.47
  -7 -21   0    0.75    0.48
  -7  21   0    2.08    0.38
  -7 -21   0    0.06    0.39
  -7 -21   0    0.74    0.49
  -7  21   0    0.83    0.40
  -8  21   0   27.06    1.23
  -8  21   0   24.68    1.18
  -8 -21   0   22.50    1.21
  -8  21   0   24.74    1.18
  -8 -21   0   25.85    1.28
  -8 -21   0   22.41    1.20
   8 -21   0   25.53    1.25
  -8  21   0   28.07    1.24
  -9  21   0    6.51    0.58
  -9  21   0    6.50    0.62
  -9 -21   0    6.05    0.65
  -9 -21   0    5.51    0.58
  -9  21   0    5.67    0.51
  -9 -21   0    5.52    0.63
  -9  21   0    6.27    0.53
  -9 -21   0    5.37    0.53
   9 -21   0    6.44    0.59
  -9  21   0    7.03    0.52
 -10  21   0    3.14    0.49
 -10 -21   0    1.67    0.46
  10 -21   0    3.22    0.55
 -10  21   0    2.86    0.55
 -10 -21   0    1.55    0.49
 -10 -21   0    2.46    0.59
 -10 -21   0    2.11    0.54
  10  21   0    2.60    0.59
 -10  21   0    2.97    0.58
 -10  21   0    2.49    0.46
 -10  21   0    2.81    0.46
 -10 -21   0    1.76    0.59
 -10 -21   0    2.33    0.63
 -11 -21   0    0.58    0.40
  11 -21   0    1.12    0.49
 -11  21   0    1.29    0.53
  11  21   0    1.30    0.51
 -11  21   0    1.49    0.43
 -11  21   0    0.97    0.40
 -11 -21   0    0.76    0.42
 -11  21   0    0.47    0.49
 -11 -21   0    0.01    0.55
 -11 -21   0    0.22    0.50
 -12 -21   0    1.96    0.40
 -12 -21   0    3.29    0.54
 -12  21   0    3.39    0.53
 -12 -21   0    2.86    0.44
  12 -21   0    2.80    0.49
 -12  21   0    2.75    0.45
 -12 -21   0    3.42    0.59
 -12  21   0    3.52    0.43
 -13 -21   0   -0.31    0.46
 -13 -21   0    1.15    0.45
  13 -21   0    0.08    0.40
 -13  21   0   -0.05    0.43
 -13  21   0    0.12    0.34
 -13 -21   0    0.27    0.34
 -13  21   0    0.06    0.38
 -14 -21   0    2.77    0.53
 -14  21   0    3.01    0.46
 -14 -21   0    2.89    0.49
 -14  21   0    2.12    0.40
 -14  21   0    3.51    0.50
 -14 -21   0    2.78    0.39
  14 -21   0    2.32    0.44
 -14 -21   0    2.49    0.46
 -14  21   0    2.78    0.39
 -14 -21   0    3.09    0.45
 -15  21   0    3.51    0.41
 -15  21   0    3.15    0.31
 -15  21   0    2.89    0.42
 -15 -21   0    2.40    0.42
 -15 -21   0    2.93    0.32
 -15  21   0    2.22    0.34
 -15 -21   0    2.01    0.38
 -15 -21   0    2.64    0.39
  15 -21   0    2.23    0.37
 -16  21   0    0.51    0.22
 -16 -21   0    0.12    0.28
 -16  21   0    0.39    0.29
 -16  21   0    0.57    0.32
 -16 -21   0    0.29    0.30
   0  22   0  163.37    6.65
   0  22   0  173.52    6.90
   0 -22   0  134.78    6.40
   0  22   0  155.95    6.70
   0 -22   0  170.48    6.80
   0  22   0  171.34    6.83
   0  22   0  162.13    6.81
   0  22   0  167.92    6.79
   0 -22   0  159.33    6.66
   0 -22   0  156.71    6.55
   0 -22   0  163.41    6.74
   0 -22   0  165.82    6.72
   0  22   0  153.30    6.81
   0  22   0  165.03    6.90
   0  22   0  164.32    6.81
   0 -22   0  166.49    6.79
   0 -22   0  166.56    6.80
   0  22   0  163.87    6.87
   0  22   0  154.76    6.73
  -1  22   0  236.62    9.39
   1  22   0  225.79    9.41
   1 -22   0  220.34    9.34
  -1  22   0  216.97    9.41
   1  22   0  229.19    9.43
  -1  22   0  221.61    9.27
  -1  22   0  211.81    9.35
  -1 -22   0  218.63    9.37
   1  22   0  209.44    9.40
   1 -22   0  226.11    9.09
  -1  22   0  218.11    9.41
  -1 -22   0  207.13    9.14
  -1  22   0  226.11    9.36
   1  22   0  207.84    9.26
   1  22   0  205.94    9.35
  -1  22   0  226.39    9.49
   1 -22   0  204.49    9.16
  -1 -22   0  223.00    9.39
   1 -22   0  228.19    9.37
   1  22   0  209.49    9.44
  -1  22   0  233.36    9.50
  -1 -22   0  216.28    9.26
   1 -22   0  218.79    9.19
   1  22   0  219.00    9.37
  -1 -22   0  208.84    9.30
  -1  22   0  221.79    9.29
   1  22   0  241.15    9.42
   1 -22   0  244.76    9.39
  -1 -22   0  229.29    9.32
   1  22   0  218.43    9.27
   1  22   0  200.18    9.38
   1 -22   0  217.16    9.32
   1 -22   0  208.36    9.16
   1  22   0  216.33    9.47
  -1  22   0  219.96    9.41
   1 -22   0  253.06    9.46
  -1 -22   0  225.83    9.35
   2  22   0   20.19    1.22
   2  22   0   18.59    1.37
   2 -22   0   21.38    1.11
  -2  22   0   18.37    1.34
  -2 -22   0   19.44    1.14
   2  22   0   20.42    1.27
  -2  22   0   18.56    1.21
  -2  22   0   21.19    1.42
   2 -22   0   19.13    1.22
  -2  22   0   20.66    1.12
   2  22   0   16.75    1.34
  -2 -22   0   20.46    1.21
   2 -22   0   19.72    1.30
   2 -22   0   20.64    1.05
   2 -22   0   17.06    1.28
  -2  22   0   18.31    1.32
  -2  22   0   19.82    1.34
   2  22   0   18.06    1.34
   2  22   0   18.16    1.21
   2  22   0   18.74    1.36
  -2  22   0   18.89    1.22
  -2  22   0   20.30    1.21
  -2 -22   0   17.98    1.29
  -2 -22   0   18.78    1.24
  -2  22   0   21.44    1.43
  -2 -22   0   20.08    1.07
   2  22   0   21.31    1.29
   2 -22   0   21.83    1.13
  -2  22   0   23.02    1.27
   2 -22   0   20.17    1.24
  -2 -22   0   17.41    1.25
   2 -22   0   21.83    1.35
   3  22   0    3.84    0.66
   3  22   0    2.90    0.63
   3 -22   0    3.33    0.50
   3  22   0    3.02    0.75
  -3 -22   0    3.42    0.68
   3 -22   0    2.85    0.54
  -3  22   0    3.09    0.67
  -3 -22   0    2.48    0.49
   3 -22   0    2.56    0.55
  -3 -22   0    3.41    0.67
   3  22   0    3.27    0.61
   3 -22   0    3.50    0.50
   3  22   0    2.07    0.78
   3  22   0    2.88    0.83
  -3  22   0    3.72    0.58
  -3  22   0    3.55    0.69
  -3 -22   0    3.10    0.64
  -3  22   0    3.37    0.67
  -3  22   0    2.65    0.58
  -3 -22   0    3.02    0.45
   3 -22   0    2.56    0.74
  -3  22   0    3.85    0.58
  -3  22   0    3.10    0.76
  -3  22   0    1.92    0.71
   3  22   0    3.47    0.58
   3 -22   0    2.91    0.72
   3  22   0    2.60    0.69
   3  22   0    3.09    0.79
  -3 -22   0    2.57    0.43
  -3  22   0    3.13    0.74
  -4  22   0   66.62    3.14
  -4 -22   0   63.93    3.04
   4  22   0   68.97    3.29
  -4 -22   0   61.81    3.02
  -4 -22   0   61.77    2.88
  -4  22   0   64.92    3.31
  -4 -22   0   66.54    2.91
   4  22   0   67.17    3.29
   4  22   0   55.73    3.26
  -4  22   0   75.62    3.40
   4 -22   0   68.41    3.19
   4 -22   0   73.71    3.13
  -4  22   0   69.63    3.13
   4 -22   0   61.58    3.27
   4 -22   0   65.82    3.24
   4  22   0   67.78    3.43
   4  22   0   62.34    3.30
   4 -22   0   72.25    3.15
  -4  22   0   73.93    2.90
  -4  22   0   72.00    2.89
  -4 -22   0   59.46    3.13
  -4 -22   0   70.29    3.32
  -4  22   0   77.19    3.14
  -5 -22   0  192.62    8.07
   5  22   0  189.01    8.49
  -5  22   0  208.85    8.04
  -5 -22   0  186.04    8.04
  -5 -22   0  193.84    8.06
   5 -22   0  202.26    8.36
   5  22   0  195.11    8.51
  -5 -22   0  189.93    8.05
  -5  22   0  185.38    7.99
   5 -22   0  193.75    8.36
   5 -22   0  215.89    8.34
  -5  22   0  211.35    8.05
  -5  22   0  211.03    8.53
   5  22   0  183.66    8.04
  -5 -22   0  171.45    8.19
  -5 -22   0  166.92    8.30
   5 -22   0  206.89    8.04
  -6 -22   0  148.86    6.26
   6  22   0  139.16    6.23
  -6  22   0  149.14    6.19
   6 -22   0  154.34    6.23
  -6 -22   0  146.36    6.25
  -6 -22   0  144.36    6.21
  -6 -22   0  135.82    6.21
  -6 -22   0  144.72    6.25
  -6  22   0  155.93    6.22
  -6  22   0  157.45    6.23
  -7  22   0   60.02    2.44
  -7 -22   0   55.42    2.51
  -7  22   0   59.23    2.45
  -7 -22   0   53.48    2.47
  -7 -22   0   52.07    2.42
   7 -22   0   56.65    2.45
  -7 -22   0   54.87    2.48
  -7 -22   0   53.57    2.43
  -7  22   0   55.96    2.40
  -8  22   0    0.21    0.36
   8 -22   0    0.31    0.40
  -8  22   0    0.13    0.37
  -8 -22   0    0.50    0.41
  -8  22   0    0.40    0.42
  -8 -22   0    0.04    0.37
  -8 -22   0   -0.11    0.46
  -8  22   0    0.45    0.32
  -9  22   0   29.27    1.33
  -9 -22   0   23.60    1.26
  -9 -22   0   24.25    1.34
  -9  22   0   24.74    1.23
  -9 -22   0   25.70    1.35
  -9  22   0   27.28    1.29
  -9  22   0   25.60    1.26
   9 -22   0   26.40    1.29
  -9  22   0   27.92    1.23
  -9 -22   0   22.19    1.24
 -10  22   0   36.21    1.62
 -10 -22   0   32.72    1.68
 -10 -22   0   30.87    1.56
  10 -22   0   33.27    1.61
 -10  22   0   32.95    1.54
 -10 -22   0   32.41    1.59
 -10  22   0   37.30    1.65
 -10  22   0   37.61    1.56
  10  22   0   33.91    1.64
 -10 -22   0   33.90    1.68
 -10 -22   0   33.06    1.66
 -10  22   0   33.18    1.58
 -10 -22   0   32.76    1.55
  11  22   0   31.67    1.50
 -11  22   0   32.98    1.41
 -11  22   0   34.37    1.50
 -11  22   0   32.41    1.48
 -11 -22   0   27.67    1.53
 -11 -22   0   30.34    1.41
 -11 -22   0   30.65    1.47
 -11 -22   0   27.74    1.42
 -11 -22   0   27.69    1.52
  11 -22   0   28.73    1.46
 -11  22   0   29.97    1.41
 -11 -22   0   27.26    1.51
 -12  22   0    1.79    0.51
 -12  22   0    0.85    0.42
 -12  22   0    1.48    0.39
 -12 -22   0    0.88    0.54
 -12 -22   0    1.38    0.40
 -12 -22   0    1.26    0.48
 -12  22   0    2.10    0.51
  12 -22   0    1.79    0.47
  13 -22   0    0.99    0.41
 -13  22   0    0.99    0.45
 -13  22   0    1.17    0.34
 -13 -22   0    0.63    0.46
 -13 -22   0    0.88    0.42
 -13 -22   0    0.90    0.35
 -13  22   0    0.69    0.37
 -14 -22   0    4.57    0.41
 -14  22   0    4.87    0.51
 -14 -22   0    4.43    0.54
 -14 -22   0    4.74    0.50
  14 -22   0    4.40    0.46
 -14 -22   0    4.33    0.50
 -14 -22   0    4.64    0.54
 -14  22   0    4.87    0.42
 -14  22   0    4.42    0.45
 -15  22   0    2.95    0.31
 -15 -22   0    2.77    0.42
 -15 -22   0    2.73    0.37
 -15  22   0    2.73    0.33
 -15  22   0    3.22    0.40
 -15  22   0    3.18    0.39
  15 -22   0    2.17    0.34
 -15 -22   0    2.93    0.30
 -15 -22   0    3.07    0.37
 -16 -22   0    1.64    0.28
 -16  22   0    1.88    0.22
 -16  22   0    1.96    0.28
 -16  22   0    2.00    0.30
 -16 -22   0    1.63    0.27
   0 -23   0   -0.07    0.53
   0  23   0    0.11    0.54
   0 -23   0    0.36    0.50
   0 -23   0    0.63    0.58
   0  23   0    0.66    0.60
   0  23   0   -0.03    0.55
   0  23   0    2.83    0.67
   0 -23   0    0.05    0.34
   0  23   0    0.19    0.56
   0  23   0    0.44    0.61
   0 -23   0    0.07    0.55
   0  23   0    0.80    0.69
   0  23   0    0.44    0.67
   0  23   0    0.08    0.49
   0 -23   0    0.65    0.52
   0 -23   0    0.58    0.45
   0 -23   0   -0.19    0.12
   0  23   0    0.07    0.41
   1  23   0    0.81    0.70
  -1 -23   0    0.72    0.48
  -1  23   0    0.24    0.60
  -1 -23   0    0.52    0.36
   1 -23   0    1.14    0.39
   1  23   0    1.01    0.47
   1  23   0    0.48    0.44
  -1  23   0    0.95    0.62
  -1  23   0    1.15    0.72
   1 -23   0    1.63    0.61
  -1  23   0    1.66    0.57
  -1 -23   0    0.57    0.47
   1  23   0    1.37    0.57
  -1  23   0    0.79    0.48
   1 -23   0    1.23    0.53
   1 -23   0    0.06    0.59
   1  23   0    0.80    0.63
   1  23   0    1.00    0.53
  -1  23   0    0.68    0.53
  -1 -23   0    0.86    0.51
   1  23   0    0.77    0.61
  -1  23   0    0.92    0.68
  -1  23   0    1.04    0.53
   1  23   0    0.42    0.52
   1  23   0    1.05    0.76
   1  23   0    0.39    0.55
  -1 -23   0    1.04    0.57
  -1  23   0    1.23    0.58
   1 -23   0    1.09    0.58
   1 -23   0    0.82    0.54
   1  23   0    1.17    0.60
  -1  23   0    0.19    0.54
   1 -23   0    0.93    0.37
  -1 -23   0    0.88    0.56
  -1  23   0    0.36    0.65
   1 -23   0    1.02    0.30
   1  23   0    0.80    0.70
  -1 -23   0    0.62    0.56
  -2 -23   0    2.32    0.42
   2  23   0    2.93    0.79
  -2  23   0    3.86    0.54
  -2 -23   0    1.87    0.58
   2 -23   0    3.13    0.71
  -2  23   0    2.65    0.60
  -2  23   0    1.93    0.58
  -2 -23   0    2.90    0.53
  -2  23   0    2.39    0.60
  -2  23   0    2.82    0.76
   2  23   0    2.40    0.56
  -2 -23   0    2.85    0.69
   2  23   0    1.86    0.76
  -2  23   0    3.43    0.74
  -2  23   0    2.12    0.71
   2  23   0    2.97    0.62
   2 -23   0    2.48    0.63
   2  23   0    3.04    0.58
  -2  23   0    2.74    0.75
  -2  23   0    2.46    0.69
   2 -23   0    2.28    0.56
  -2  23   0    2.94    0.57
   2  23   0    2.76    0.70
   2 -23   0    3.06    0.42
   2  23   0    2.46    0.64
  -2 -23   0    1.92    0.48
   2 -23   0    2.06    0.43
   2  23   0    3.46    0.63
   2  23   0    3.14    0.79
  -2 -23   0    2.88    0.64
   2 -23   0    2.62    0.59
   2 -23   0    3.01    0.47
   2 -23   0    2.07    0.67
   3  23   0   33.86    2.13
  -3 -23   0   38.95    1.85
  -3 -23   0   37.29    1.74
  -3  23   0   44.71    2.25
  -3  23   0   42.70    2.25
   3 -23   0   42.81    2.17
  -3 -23   0   36.98    1.93
  -3 -23   0   36.46    1.71
   3  23   0   38.28    2.06
  -3  23   0   39.10    1.72
  -3 -23   0   39.88    2.09
   3 -23   0   39.11    1.97
  -3  23   0   41.20    2.09
   3 -23   0   36.33    2.09
   3 -23   0   40.60    1.88
  -3 -23   0   35.24    1.82
  -3  23   0   42.74    2.18
  -3  23   0   39.21    1.99
   3 -23   0   41.14    1.92
   3  23   0   36.48    2.16
   3  23   0   36.34    2.18
  -3  23   0   39.03    2.15
  -3  23   0   38.02    1.96
  -3  23   0   39.83    2.00
   3 -23   0   41.85    2.05
   3  23   0   40.90    2.09
  -3  23   0   37.77    2.14
  -3 -23   0   35.54    2.08
  -4  23   0    0.80    0.47
   4  23   0    1.22    0.42
   4 -23   0    0.92    0.31
   4  23   0    0.81    0.70
  -4 -23   0    0.60    0.37
  -4  23   0    1.02    0.69
  -4 -23   0    0.92    0.39
  -4 -23   0    0.68    0.36
   4 -23   0    0.90    0.71
   4  23   0    1.20    0.58
   4 -23   0    1.13    0.51
   4 -23   0    0.75    0.42
  -4 -23   0    0.61    0.35
  -4 -23   0    0.57    0.38
  -4  23   0    0.62    0.33
   4  23   0    0.98    0.60
  -4 -23   0    1.35    0.40
  -4  23   0    1.29    0.46
   4 -23   0    0.60    0.45
  -4  23   0    0.93    0.32
  -4 -23   0    0.53    0.49
  -5  23   0    1.03    0.36
  -5 -23   0    0.96    0.43
   5  23   0    0.72    0.42
   5 -23   0    1.02    0.47
  -5 -23   0    0.94    0.42
  -5  23   0    1.23    0.37
  -5 -23   0    0.87    0.42
  -5  23   0    0.73    0.35
   5 -23   0    1.34    0.36
  -5 -23   0    1.19    0.41
   5 -23   0    2.01    0.62
  -6 -23   0    0.69    0.37
  -6 -23   0    1.04    0.39
   6  23   0    1.82    0.45
  -6  23   0    1.24    0.38
  -6 -23   0    1.23    0.47
  -6 -23   0    1.22    0.48
  -6 -23   0    1.50    0.47
  -6  23   0    2.20    0.40
  -6  23   0    1.73    0.40
   6 -23   0    1.40    0.42
  -6 -23   0    0.94    0.45
  -7  23   0   12.97    0.74
  -7  23   0   14.75    0.79
  -7 -23   0   10.94    0.76
  -7 -23   0   12.02    0.89
   7 -23   0   14.78    0.81
  -7  23   0   14.65    0.81
  -7 -23   0   10.04    0.74
  -7 -23   0   13.11    0.84
  -8  23   0    1.23    0.48
  -8 -23   0    0.66    0.39
  -8 -23   0    0.60    0.53
  -8  23   0    0.47    0.42
  -8 -23   0    2.26    0.48
  -8  23   0    0.87    0.41
   8 -23   0    0.72    0.45
  -8  23   0    0.71    0.39
  -9 -23   0   14.00    0.86
   9 -23   0   16.07    0.91
  -9  23   0   13.81    0.83
  -9  23   0   14.30    0.82
  -9  23   0   16.47    0.90
  -9 -23   0   14.66    0.97
  -9  23   0   16.27    0.82
  -9 -23   0   14.34    0.89
  -9 -23   0   16.42    0.96
  -9  23   0   16.89    0.93
  -9  23   0   16.80    0.88
 -10 -23   0    2.10    0.50
 -10 -23   0    2.07    0.56
 -10  23   0    2.63    0.45
 -10 -23   0    3.11    0.42
 -10  23   0    3.06    0.52
  10  23   0    2.95    0.57
 -10 -23   0    1.54    0.56
 -10  23   0    3.20    0.41
 -10  23   0    2.34    0.50
  10 -23   0    2.17    0.49
 -10 -23   0    3.08    0.55
 -10 -23   0    1.43    0.42
 -10  23   0    1.97    0.44
 -11 -23   0   12.23    0.80
 -11 -23   0   15.07    0.82
 -11  23   0   15.69    0.90
 -11  23   0   17.78    0.93
 -11 -23   0   14.09    0.95
  11  23   0   15.92    0.93
 -11  23   0   16.78    0.81
 -11 -23   0   13.32    0.94
 -11  23   0   13.75    0.81
  11 -23   0   13.40    0.86
 -11 -23   0   12.17    0.94
 -11 -23   0   13.84    0.86
 -12  23   0    3.42    0.52
 -12 -23   0    3.49    0.57
  12 -23   0    3.63    0.49
 -12  23   0    3.13    0.41
 -12 -23   0    2.94    0.50
  12  23   0    2.17    0.50
 -12  23   0    3.98    0.52
 -12 -23   0    2.20    0.41
 -12  23   0    2.77    0.45
 -13  23   0    0.31    0.34
 -13  23   0    0.04    0.38
 -13  23   0    0.10    0.44
 -13 -23   0    0.26    0.34
 -13 -23   0   -0.11    0.48
 -13 -23   0    0.33    0.41
  13 -23   0    0.04    0.40
 -14  23   0    6.85    0.54
 -14 -23   0    5.01    0.50
  14 -23   0    5.77    0.49
 -14 -23   0    5.43    0.57
 -14  23   0    7.37    0.45
 -14 -23   0    5.87    0.53
 -14  23   0    6.34    0.47
 -14 -23   0    5.66    0.51
 -14 -23   0    6.37    0.43
 -15 -23   0    4.56    0.43
 -15 -23   0    4.94    0.43
 -15 -23   0    5.40    0.48
 -15  23   0    5.97    0.37
 -15  23   0    6.34    0.47
  15 -23   0    5.38    0.42
 -16 -23   0    1.46    0.31
 -16  23   0    1.86    0.28
 -16  23   0    1.46    0.26
 -16 -23   0    0.94    0.24
 -16 -23   0    1.59    0.27
   0  24   0    1.60    0.65
   0  24   0    2.42    0.77
   0  24   0    0.88    0.59
   0 -24   0    0.94    0.53
   0 -24   0    1.04    0.58
   0  24   0    0.92    0.46
   0 -24   0    1.82    0.57
   0 -24   0    0.79    0.39
   0  24   0    1.18    0.70
   0 -24   0    0.62    0.60
   0  24   0    1.38    0.61
   0  24   0    2.48    0.64
   0  24   0    0.98    0.61
   0  24   0    0.85    0.75
   0 -24   0    0.90    0.55
   0  24   0    0.90    0.57
   0  24   0    1.78    0.56
   1  24   0  226.20    9.55
  -1 -24   0  228.11    9.68
   1 -24   0  256.96    9.75
  -1  24   0  217.65    9.75
   1  24   0  238.30    9.74
  -1  24   0  226.35    9.63
  -1 -24   0  207.95    9.55
   1  24   0  237.04    9.71
   1 -24   0  229.54    9.63
  -1  24   0  227.89    9.72
   1  24   0  205.42    9.72
  -1  24   0  238.86    9.68
  -1  24   0  220.40    9.46
  -1  24   0  221.25    9.53
  -1 -24   0  217.64    9.65
  -1  24   0  228.12    9.65
  -1  24   0  225.99    9.71
   1 -24   0  224.20    9.59
  -1  24   0  236.38    9.82
   1  24   0  238.95    9.75
  -1  24   0  225.56    9.70
   1  24   0  237.15    9.72
   1 -24   0  228.72    9.41
  -1  24   0  214.26    9.53
   1  24   0  230.03    9.54
   1  24   0  220.60    9.65
   1 -24   0  234.06    9.44
   1  24   0  213.27    9.68
  -1 -24   0  227.48    9.39
  -1  24   0  227.52    9.54
   1  24   0  240.06    9.69
   1  24   0  206.66    9.52
   1 -24   0  234.60    9.65
  -1 -24   0  226.81    9.62
   1 -24   0  201.32    9.28
   1  24   0  236.48    9.81
  -1 -24   0  228.04    9.57
   1 -24   0  249.86    9.66
  -1 -24   0  235.68    9.55
  -2  24   0    6.42    0.73
   2  24   0    5.65    0.84
   2  24   0    4.40    0.87
   2 -24   0    6.07    0.45
  -2  24   0    6.48    0.62
   2 -24   0    5.21    0.81
   2 -24   0    4.97    0.49
   2 -24   0    5.00    0.55
  -2  24   0    5.66    0.87
  -2  24   0    5.17    0.69
   2  24   0    4.39    0.51
  -2  24   0    4.99    0.82
  -2  24   0    4.78    0.71
  -2 -24   0    5.77    0.68
   2 -24   0    7.74    0.76
   2 -24   0    4.92    0.79
  -2  24   0    5.02    0.89
   2  24   0    6.02    0.79
  -2  24   0    4.38    0.65
  -2 -24   0    6.75    0.76
   2 -24   0    5.47    0.69
   2 -24   0    4.91    0.56
  -2 -24   0    5.38    0.46
   2  24   0    5.32    0.87
   2  24   0    5.62    0.94
  -2 -24   0    5.76    0.78
  -2 -24   0    3.95    0.51
  -2  24   0    5.11    0.47
  -2  24   0    5.12    0.85
   2  24   0    6.09    0.71
  -2 -24   0    6.50    0.64
   2  24   0    6.28    0.73
   2  24   0    6.28    0.76
  -3 -24   0   13.44    0.79
   3  24   0   11.24    1.04
   3  24   0   14.61    1.10
  -3  24   0   12.37    1.00
   3 -24   0   13.37    0.74
  -3  24   0   17.47    1.07
   3 -24   0   17.30    0.97
   3  24   0   11.12    1.19
  -3 -24   0   12.09    0.93
  -3 -24   0   14.70    0.87
  -3  24   0   12.90    1.18
   3 -24   0   13.87    0.88
  -3  24   0   11.26    1.14
   3 -24   0   11.38    1.13
   3 -24   0   13.21    1.02
   3 -24   0   16.30    0.94
  -3 -24   0   12.46    0.78
  -3 -24   0   13.25    1.11
  -3 -24   0   11.62    0.75
   3  24   0   12.12    1.24
  -4 -24   0    0.52    0.38
   4  24   0    0.60    0.41
   4 -24   0    0.99    0.43
   4  24   0    0.43    0.60
   4  24   0    0.84    0.58
  -4 -24   0    0.47    0.37
  -4  24   0    0.83    0.36
  -4 -24   0    0.88    0.51
  -4  24   0    0.80    0.35
   4 -24   0    0.99    0.33
  -4 -24   0    0.35    0.40
  -4 -24   0    0.71    0.36
  -4 -24   0    1.22    0.41
  -5  24   0   74.60    3.05
  -5 -24   0   70.98    3.08
  -5  24   0   77.60    3.04
  -5 -24   0   68.83    3.05
  -5 -24   0   62.41    3.00
   5  24   0   67.03    3.06
   5 -24   0   75.37    3.04
  -5  24   0   69.10    3.00
  -5 -24   0   74.19    3.07
  -6 -24   0   25.25    1.41
  -6 -24   0   23.92    1.31
  -6  24   0   30.05    1.35
  -6 -24   0   27.25    1.39
   6  24   0   27.66    1.38
  -6  24   0   28.42    1.33
  -6 -24   0   27.15    1.33
   6 -24   0   28.83    1.35
  -7 -24   0  108.74    4.94
   7 -24   0  125.57    4.98
  -7 -24   0  119.30    5.04
  -7  24   0  123.26    4.98
   7  24   0  105.57    4.96
  -7 -24   0  120.10    5.00
  -7  24   0  131.27    4.96
  -7 -24   0  114.47    4.95
  -7  24   0  117.07    4.92
  -8 -24   0   14.70    0.93
  -8 -24   0   17.24    1.03
  -8  24   0   17.75    0.93
  -8 -24   0   13.67    0.89
   8 -24   0   17.87    0.95
  -8  24   0   15.58    0.97
  -8  24   0   15.41    0.89
  -8  24   0   18.49    0.95
  -9  24   0    3.19    0.41
  -9 -24   0    2.72    0.58
   9 -24   0    2.71    0.49
  -9  24   0    2.75    0.46
  -9 -24   0    1.72    0.43
  -9  24   0    3.21    0.53
  -9  24   0    3.43    0.40
  -9  24   0    2.56    0.45
  -9 -24   0    2.33    0.49
  -9  24   0    2.75    0.50
 -10  24   0    6.19    0.60
 -10  24   0    6.60    0.56
 -10  24   0    7.50    0.64
  10 -24   0    6.14    0.59
 -10 -24   0    6.34    0.60
 -10  24   0    6.68    0.49
 -10 -24   0    5.68    0.69
 -10 -24   0    5.66    0.67
 -10  24   0    5.78    0.55
  10  24   0    6.50    0.69
 -10 -24   0    5.75    0.52
 -10 -24   0    6.13    0.51
 -10 -24   0    6.01    0.62
 -11  24   0   11.64    0.73
 -11  24   0   10.86    0.63
 -11 -24   0    9.26    0.71
 -11 -24   0    8.96    0.77
 -11  24   0    9.78    0.66
 -11 -24   0   10.87    0.81
 -11 -24   0    9.50    0.64
 -11  24   0   12.89    0.79
 -11 -24   0   10.20    0.81
  11 -24   0   10.13    0.71
  11  24   0   10.12    0.76
  12 -24   0   10.27    0.73
 -12  24   0   10.76    0.69
 -12 -24   0    9.93    0.78
 -12 -24   0   11.64    0.67
  12  24   0   12.73    0.77
 -12 -24   0    9.58    0.83
 -12 -24   0    8.95    0.80
 -12  24   0   10.29    0.74
 -12  24   0   13.72    0.79
 -12 -24   0   10.73    0.73
 -12  24   0   13.47    0.68
 -13 -24   0    8.61    0.63
 -13  24   0    9.00    0.59
 -13 -24   0    7.65    0.67
 -13  24   0    9.92    0.68
 -13  24   0    9.78    0.65
  13 -24   0    7.98    0.61
 -13 -24   0    8.68    0.54
 -13  24   0    9.32    0.55
 -14  24   0    1.35    0.40
 -14 -24   0    1.08    0.44
 -14 -24   0    0.62    0.38
 -14 -24   0    0.49    0.37
 -14  24   0    1.04    0.32
 -14 -24   0    0.79    0.27
 -14  24   0    0.63    0.28
  14 -24   0    1.31    0.36
 -15 -24   0    0.03    0.35
 -15 -24   0    0.42    0.30
 -15  24   0    0.43    0.33
  15 -24   0    0.49    0.26
 -15  24   0    0.17    0.21
 -15 -24   0    0.14    0.28
   0  25   0   -0.13    0.62
   0 -25   0    0.19    0.51
   0 -25   0    0.81    0.58
   0  25   0   -0.14    0.50
   0 -25   0   -0.18    0.33
   0  25   0    0.46    0.62
   0 -25   0   -0.11    0.35
   0  25   0   -0.05    0.42
   0  25   0   -0.39    0.61
   0 -25   0   -0.38    0.57
   0 -25   0   -0.14    0.32
   0 -25   0    0.52    0.56
   0  25   0   -0.08    0.70
   0  25   0    0.58    0.57
   0 -25   0    1.30    0.55
   0  25   0    0.11    0.54
   0  25   0    0.32    0.34
   0  25   0   -0.36    0.75
   0  25   0    0.21    0.38
  -1  25   0   67.76    3.43
  -1  25   0   72.50    3.36
   1  25   0   62.70    3.31
  -1  25   0   63.76    3.18
   1 -25   0   69.70    2.92
   1 -25   0   63.27    3.04
   1  25   0   63.00    3.20
  -1  25   0   69.41    3.39
   1 -25   0   69.12    3.30
  -1  25   0   68.98    2.95
  -1  25   0   67.15    3.11
   1  25   0   63.86    2.93
  -1  25   0   72.71    3.34
  -1 -25   0   73.70    3.26
   1 -25   0   67.49    3.25
   1 -25   0   72.53    3.33
   1 -25   0   69.49    3.08
   1  25   0   73.12    3.42
  -1  25   0   70.74    2.95
   1  25   0   62.73    3.35
  -1 -25   0   66.63    3.27
  -1  25   0   74.72    3.23
  -1  25   0   66.42    3.37
  -1 -25   0   75.47    3.23
   1 -25   0   77.05    3.34
   1  25   0   69.81    3.20
  -1 -25   0   60.53    3.02
   1  25   0   75.30    2.98
  -1 -25   0   68.24    2.93
   1  25   0   70.02    3.22
   1  25   0   71.37    3.34
  -1  25   0   69.68    3.30
  -1  25   0   69.27    3.41
  -1  25   0   64.03    3.17
   2 -25   0   59.42    2.96
   2 -25   0   59.82    2.94
  -2 -25   0   64.94    2.99
  -2 -25   0   62.79    2.65
   2  25   0   54.94    3.04
  -2 -25   0   61.45    2.92
   2  25   0   61.34    2.94
  -2  25   0   60.72    2.62
   2 -25   0   56.20    2.74
   2 -25   0   61.32    2.97
  -2  25   0   61.04    2.62
   2  25   0   61.90    2.65
   2 -25   0   60.81    2.60
  -2  25   0   61.05    3.08
  -2 -25   0   63.03    2.83
   2 -25   0   61.80    2.78
  -2  25   0   61.13    3.06
  -2  25   0   59.87    2.61
  -2  25   0   64.04    2.98
  -2 -25   0   57.70    2.61
   2  25   0   53.17    2.85
   2  25   0   62.51    2.93
  -2  25   0   62.75    2.97
  -3  25   0  393.79   14.92
  -3 -25   0  330.67   14.57
  -3 -25   0  350.27   14.59
   3 -25   0  362.74   14.56
   3 -25   0  341.41   14.73
  -3  25   0  374.11   14.58
  -3  25   0  355.49   14.89
  -3 -25   0  323.84   14.80
   3  25   0  361.21   14.96
   3  25   0  348.85   14.93
   3  25   0  325.70   14.58
  -3 -25   0  360.69   14.57
   3 -25   0  364.74   14.78
  -3  25   0  389.54   14.57
  -3 -25   0  319.79   14.83
   4 -25   0    1.07    0.37
   4  25   0    1.08    0.44
  -4 -25   0    1.08    0.34
  -4  25   0    1.12    0.38
  -4  25   0    1.09    0.37
  -4 -25   0    1.14    0.45
   4  25   0    1.32    0.65
  -4 -25   0    1.47    0.41
  -4  25   0    1.07    0.38
  -4 -25   0    1.10    0.43
   5  25   0   11.73    0.79
  -5 -25   0   10.20    0.69
  -5  25   0   13.67    0.74
  -5 -25   0   11.62    0.78
  -5 -25   0   11.72    0.81
  -5  25   0   13.17    0.74
   5 -25   0   13.19    0.75
   6  25   0   64.48    3.02
  -6 -25   0   73.72    3.05
  -6 -25   0   64.24    2.97
  -6  25   0   74.46    3.00
   6 -25   0   73.34    3.01
  -6  25   0   70.02    2.96
  -6 -25   0   66.88    3.06
   7 -25   0   37.21    1.65
   7  25   0   31.55    1.64
  -7 -25   0   35.40    1.72
  -7 -25   0   33.83    1.62
  -7  25   0   37.56    1.62
  -7 -25   0   34.68    1.69
  -7  25   0   37.51    1.67
  -7  25   0   35.33    1.59
  -7 -25   0   31.73    1.60
  -8  25   0   81.34    3.34
  -8  25   0   73.90    3.28
   8 -25   0   77.27    3.34
  -8  25   0   82.25    3.35
  -8 -25   0   69.96    3.31
  -8 -25   0   73.66    3.31
  -8 -25   0   80.63    3.39
  -8  25   0   82.70    3.33
  -9 -25   0   34.63    1.75
  -9  25   0   40.99    1.79
  -9  25   0   38.86    1.74
   9 -25   0   37.98    1.78
  -9  25   0   42.62    1.80
  -9 -25   0   41.77    1.87
  -9  25   0   35.40    1.73
  -9 -25   0   36.13    1.77
  -9  25   0   40.57    1.82
 -10  25   0    1.65    0.47
 -10 -25   0    1.82    0.58
 -10 -25   0    1.01    0.39
 -10  25   0    1.73    0.43
  10  25   0    2.09    0.58
 -10  25   0    2.29    0.52
 -10 -25   0    1.11    0.49
 -10 -25   0    1.59    0.54
 -10  25   0    1.40    0.41
 -10  25   0    1.49    0.35
  10 -25   0    1.76    0.47
 -10 -25   0    1.53    0.48
 -10 -25   0    0.86    0.36
  11 -25   0    1.17    0.45
 -11 -25   0    1.38    0.36
 -11 -25   0    1.26    0.53
 -11  25   0    1.62    0.38
 -11 -25   0    3.22    0.52
 -11 -25   0    1.30    0.55
 -11 -25   0    1.48    0.55
 -11 -25   0    1.82    0.54
 -11  25   0    1.92    0.51
 -11  25   0    1.35    0.49
  11  25   0    1.73    0.57
 -11  25   0    2.24    0.46
  12  25   0   33.29    1.57
 -12  25   0   34.70    1.55
 -12  25   0   34.39    1.51
 -12 -25   0   31.69    1.53
 -12  25   0   33.77    1.48
 -12 -25   0   31.56    1.62
  12 -25   0   29.45    1.53
 -12 -25   0   29.81    1.47
 -12 -25   0   32.56    1.59
 -12 -25   0   33.75    1.62
 -12  25   0   37.89    1.60
 -13 -25   0    3.98    0.47
 -13  25   0    3.58    0.48
 -13 -25   0    2.40    0.50
  13 -25   0    2.70    0.44
 -13 -25   0    2.22    0.49
 -13  25   0    2.69    0.41
 -13 -25   0    2.35    0.34
 -13  25   0    3.15    0.47
 -13  25   0    2.56    0.35
  14 -25   0    8.63    0.56
 -14 -25   0    8.99    0.57
 -14  25   0    9.44    0.50
 -14  25   0    9.47    0.59
 -14 -25   0    7.58    0.57
 -14 -25   0    8.75    0.64
 -14 -25   0   10.14    0.63
 -15 -25   0    0.48    0.32
 -15 -25   0   -0.20    0.32
 -15  25   0    0.10    0.27
 -15 -25   0   -0.17    0.28
 -15 -25   0    0.05    0.26
   0  26   0   41.44    2.37
   0  26   0   47.08    2.04
   0 -26   0   40.86    2.30
   0 -26   0   43.47    2.01
   1  26   0   93.70    4.05
   1  26   0   93.14    4.47
  -1  26   0   89.83    4.03
  -1  26   0  111.62    4.06
  -1  26   0   88.88    4.00
   1 -26   0   95.10    4.01
  -1  26   0  107.73    4.50
  -1 -26   0   95.55    4.29
  -1 -26   0   99.72    4.01
   1  26   0   97.84    4.03
   1  26   0   88.45    4.43
  -1  26   0   93.63    4.42
  -1 -26   0   91.33    4.02
  -1 -26   0   88.52    4.36
   1  26   0   94.51    4.30
  -2  26   0   11.72    1.01
  -2  26   0   12.93    0.74
  -2 -26   0   10.74    0.69
  -2  26   0   13.87    0.77
  -2 -26   0   11.34    0.65
   2  26   0    8.19    1.13
   2 -26   0   11.92    0.68
  -2  26   0    9.60    1.10
   2  26   0   10.61    0.68
  -2 -26   0   10.76    0.95
   2  26   0   13.56    1.03
  -2  26   0   11.36    0.74
  -2  26   0   12.49    1.04
  -2 -26   0   11.08    0.75
   2  26   0   11.14    0.76
   3  26   0    0.20    0.36
   3  26   0    0.62    0.56
  -3  26   0    0.77    0.36
  -3 -26   0    0.01    0.39
  -3 -26   0    0.22    0.41
   3 -26   0   -0.01    0.37
  -3  26   0   -0.18    0.39
  -3 -26   0    0.38    0.44
  -3 -26   0    0.04    0.33
   3  26   0    0.80    0.45
  -4  26   0   10.68    0.65
  -4 -26   0   10.25    0.69
   4 -26   0   11.06    0.66
  -4 -26   0   10.50    0.70
  -4  26   0   11.06    0.67
  -4 -26   0    9.98    0.72
  -4  26   0   10.06    0.65
   4  26   0    9.65    0.71
  -4 -26   0    8.95    0.61
  -5  26   0   32.28    1.55
   5  26   0   33.08    1.58
  -5 -26   0   31.27    1.51
  -5  26   0   35.77    1.55
  -5 -26   0   32.07    1.57
   5 -26   0   35.21    1.55
  -5 -26   0   32.03    1.60
  -6  26   0   68.44    2.73
   6  26   0   60.16    2.74
  -6  26   0   70.71    2.73
  -6 -26   0   52.30    2.74
  -6 -26   0   60.43    2.74
  -6  26   0   64.51    2.73
  -6 -26   0   57.88    2.69
  -6 -26   0   61.09    2.78
   6 -26   0   65.17    2.73
   7  26   0    0.69    0.49
  -7 -26   0   -0.06    0.52
  -7  26   0    0.43    0.44
  -7  26   0    0.49    0.48
  -7 -26   0   -0.26    0.57
  -7 -26   0   -0.32    0.44
  -7  26   0    0.55    0.45
  -7 -26   0    0.32    0.45
  -8  26   0   16.40    0.91
  -8  26   0   17.57    0.88
  -8 -26   0   14.93    0.88
  -8 -26   0   13.78    0.87
  -8  26   0   15.67    0.88
   8 -26   0   15.03    0.90
  -8  26   0   18.34    0.95
  -8  26   0   14.63    0.86
  -8 -26   0   15.27    0.97
  -9 -26   0   38.74    1.81
  -9  26   0   40.46    1.79
  -9  26   0   41.37    1.83
  -9 -26   0   35.21    1.79
  -9  26   0   39.32    1.82
  -9  26   0   45.33    1.86
  -9 -26   0   35.87    1.87
   9  26   0   44.34    1.93
  -9  26   0   38.83    1.77
   9 -26   0   37.14    1.82
 -10 -26   0    0.95    0.52
 -10 -26   0    1.79    0.50
 -10  26   0    1.89    0.42
 -10  26   0    1.48    0.42
 -10 -26   0    1.40    0.45
 -10  26   0    2.10    0.49
 -10 -26   0    1.74    0.55
  10  26   0    1.82    0.56
 -10  26   0    1.78    0.45
  10 -26   0    1.73    0.45
  11  26   0   19.05    1.03
 -11 -26   0   16.97    0.86
 -11  26   0   16.68    0.95
 -11  26   0   20.10    1.00
  11 -26   0   15.03    0.93
 -11  26   0   18.41    0.86
 -11  26   0   16.11    0.90
 -11 -26   0   15.21    1.01
 -11 -26   0   17.04    0.99
 -11 -26   0   15.57    1.03
 -11 -26   0   16.88    1.03
 -11 -26   0   15.92    0.94
 -12 -26   0   -0.04    0.54
  12  26   0   -0.22    0.50
 -12 -26   0   -0.14    0.41
 -12 -26   0    0.01    0.48
 -12 -26   0    0.44    0.48
 -12  26   0    0.40    0.39
  12 -26   0    0.23    0.41
 -12  26   0   -0.11    0.41
 -12  26   0   -0.18    0.44
 -12  26   0    0.09    0.31
 -13  26   0    0.78    0.42
 -13  26   0    0.37    0.40
  13 -26   0    0.34    0.40
 -13 -26   0    0.13    0.47
 -13 -26   0   -0.24    0.52
 -13 -26   0   -0.10    0.39
 -13 -26   0    0.50    0.45
 -13  26   0    0.41    0.29
 -14 -26   0    0.01    0.39
 -14  26   0    0.06    0.36
 -14 -26   0    0.30    0.39
 -14  26   0    0.08    0.34
 -14 -26   0    0.24    0.33
 -14 -26   0   -0.10    0.32
  14 -26   0   -0.18    0.30
 -15 -26   0    2.03    0.29
 -15 -26   0    1.69    0.28
 -15 -26   0    2.01    0.34
 -15  26   0    2.20    0.28
 -15 -26   0    2.12    0.35
   0  27   0   -0.15    0.32
   0  27   0   -0.01    0.37
   0 -27   0   -0.15    0.37
  -1 -27   0   47.54    1.98
   1  27   0   40.62    2.42
   1  27   0   41.50    2.00
  -1  27   0   48.25    2.02
  -1 -27   0   44.46    2.00
  -1  27   0   41.07    1.98
  -1  27   0   45.00    2.02
   1  27   0   49.60    2.05
  -1 -27   0   44.89    2.28
   1 -27   0   45.49    1.99
   2  27   0   81.26    3.75
  -2  27   0   88.59    3.75
  -2 -27   0   86.68    3.73
  -2 -27   0   87.95    3.79
  -2  27   0   95.99    3.78
  -2  27   0   93.16    3.77
   2 -27   0   90.92    3.75
  -2 -27   0   82.81    3.76
   2  27   0   91.33    3.80
   3  27   0    2.03    0.48
  -3 -27   0    2.13    0.41
   3 -27   0    2.50    0.42
  -3 -27   0    2.63    0.38
  -3 -27   0    2.28    0.45
  -3  27   0    2.09    0.40
  -3  27   0    1.68    0.41
  -3 -27   0    2.52    0.43
   3  27   0    1.75    0.38
  -4  27   0   57.03    2.26
  -4 -27   0   50.75    2.30
   4  27   0   49.83    2.28
  -4  27   0   54.62    2.23
  -4 -27   0   46.92    2.24
  -4  27   0   46.79    2.23
  -4 -27   0   46.13    2.20
  -4 -27   0   52.54    2.26
   4 -27   0   52.37    2.23
  -5  27   0    6.23    0.55
   5 -27   0    7.32    0.56
  -5 -27   0    6.19    0.52
  -5 -27   0    6.87    0.62
  -5 -27   0    7.26    0.61
   5  27   0    7.29    0.64
  -5  27   0    7.87    0.58
  -5  27   0    7.25    0.55
  -6  27   0    3.78    0.50
  -6 -27   0    3.06    0.44
  -6 -27   0    3.77    0.57
   6  27   0    4.57    0.57
  -6  27   0    5.07    0.51
  -6 -27   0    3.47    0.57
  -6 -27   0    3.68    0.56
   6 -27   0    3.90    0.50
  -7  27   0   11.33    0.70
  -7 -27   0   10.38    0.70
  -7 -27   0   10.22    0.69
  -7  27   0   11.08    0.76
   7 -27   0   11.75    0.76
  -7 -27   0   11.87    0.79
   7  27   0   10.38    0.75
  -7 -27   0   10.75    0.84
  -8  27   0   10.18    0.68
  -8  27   0   10.36    0.67
  -8 -27   0    9.59    0.68
   8 -27   0   10.49    0.72
  -8 -27   0    8.41    0.66
  -8  27   0   10.57    0.70
  -8  27   0   10.43    0.73
  -8 -27   0    9.77    0.78
  -8  27   0    8.96    0.66
   9 -27   0    4.16    0.53
  -9  27   0    4.43    0.51
  -9 -27   0    4.08    0.46
   9  27   0    4.34    0.67
  -9 -27   0    2.78    0.58
  -9 -27   0    4.36    0.51
  -9  27   0    4.96    0.57
  -9  27   0    3.99    0.51
  -9  27   0    4.00    0.46
  -9  27   0    3.86    0.49
 -10 -27   0    1.96    0.55
  10 -27   0    2.07    0.46
 -10 -27   0    2.15    0.52
 -10 -27   0    1.76    0.54
  10  27   0    1.91    0.55
 -10  27   0    2.97    0.49
 -10  27   0    2.03    0.45
 -10 -27   0    2.00    0.45
 -10  27   0    2.13    0.43
 -11 -27   0    0.69    0.49
 -11 -27   0    0.95    0.59
 -11  27   0    1.25    0.49
 -11  27   0    0.70    0.43
 -11  27   0    1.04    0.48
  11 -27   0    0.97    0.45
 -11 -27   0    1.08    0.51
 -11 -27   0    0.94    0.45
 -11 -27   0    0.30    0.54
  11  27   0    0.92    0.56
 -12 -27   0    0.70    0.44
 -12  27   0    0.78    0.41
 -12 -27   0    1.18    0.50
  12  27   0    1.12    0.47
 -12 -27   0    0.04    0.49
 -12  27   0    0.42    0.42
 -12 -27   0    0.61    0.40
  12 -27   0    0.39    0.39
 -13  27   0    6.87    0.54
 -13 -27   0    5.89    0.51
 -13 -27   0    6.42    0.57
 -13 -27   0    5.65    0.59
 -13  27   0    7.32    0.57
 -13 -27   0    5.95    0.62
  13 -27   0    5.32    0.50
 -14  27   0    0.58    0.30
 -14 -27   0    0.34    0.36
 -14  27   0    0.56    0.32
  14 -27   0    0.65    0.29
 -14 -27   0    0.18    0.30
 -14  27   0    0.64    0.35
 -14 -27   0    0.67    0.30
 -14 -27   0    0.14    0.34
 -15 -27   0    4.23    0.37
 -15 -27   0    4.12    0.31
 -15 -27   0    4.42    0.37
 -15  27   0    4.45    0.32
 -15 -27   0    3.30    0.30
   0  28   0   15.15    0.91
   0 -28   0   16.00    0.94
   0  28   0   16.58    0.96
   1 -28   0    6.38    0.52
  -1  28   0    6.58    0.54
  -1  28   0    6.70    0.58
   1  28   0    6.94    0.56
  -1 -28   0    6.99    0.55
  -1 -28   0    6.36    0.52
   1  28   0    5.71    0.60
  -1  28   0    6.30    0.51
  -1 -28   0    6.77    0.48
  -2 -28   0   10.76    0.64
   2 -28   0   12.29    0.69
   2  28   0    9.44    0.66
  -2  28   0   10.64    0.69
   2  28   0    9.83    0.74
  -2 -28   0   11.49    0.72
  -2 -28   0   10.51    0.70
  -2  28   0   10.23    0.70
  -2  28   0   11.67    0.68
  -3 -28   0    6.80    0.53
   3  28   0    7.47    0.65
  -3 -28   0    7.71    0.61
  -3  28   0    6.46    0.59
   3 -28   0    7.78    0.56
   3  28   0    6.67    0.55
  -3  28   0    8.71    0.61
  -3 -28   0    8.11    0.65
  -3 -28   0    7.07    0.59
  -4 -28   0    0.76    0.44
  -4  28   0    1.00    0.42
  -4 -28   0    0.87    0.44
   4 -28   0    0.49    0.39
  -4  28   0    0.97    0.42
  -4 -28   0    0.47    0.36
  -4 -28   0    1.05    0.47
   4  28   0    0.53    0.49
  -4  28   0    0.84    0.40
  -5 -28   0    2.18    0.50
   5 -28   0    2.36    0.41
  -5  28   0    2.32    0.42
  -5 -28   0    2.13    0.39
   5  28   0    1.53    0.48
  -5 -28   0    3.00    0.48
  -5  28   0    2.35    0.43
  -5  28   0    2.54    0.42
  -5  28   0    2.31    0.40
  -6  28   0    1.60    0.46
  -6  28   0    0.57    0.47
  -6 -28   0    0.70    0.51
  -6 -28   0    0.84    0.50
  -6 -28   0    0.48    0.42
   6  28   0    0.60    0.50
  -6 -28   0   -0.05    0.57
   6 -28   0    0.75    0.45
   7  28   0   14.57    0.92
  -7  28   0   18.24    0.93
  -7 -28   0   14.55    0.87
   7 -28   0   17.87    0.92
  -7 -28   0   16.74    1.02
  -7 -28   0   16.15    0.97
  -7 -28   0   15.33    0.88
  -8 -28   0    9.71    0.71
  -8 -28   0   10.88    0.85
   8 -28   0   11.45    0.77
   8  28   0   10.57    0.76
  -8  28   0   13.47    0.79
  -8 -28   0   11.15    0.73
  -8  28   0   11.60    0.78
  -8  28   0   12.06    0.74
  -8  28   0   11.38    0.72
  -9 -28   0    2.42    0.57
  -9  28   0    2.42    0.49
  -9  28   0    3.25    0.44
   9  28   0    3.23    0.63
  -9 -28   0    2.90    0.42
  -9  28   0    2.79    0.46
  -9 -28   0    2.62    0.46
  -9  28   0    3.00    0.51
   9 -28   0    2.53    0.48
  10  28   0    1.46    0.59
 -10  28   0    1.56    0.36
 -10  28   0    1.23    0.48
 -10  28   0    0.36    0.44
 -10 -28   0    0.67    0.52
 -10 -28   0    1.04    0.49
  10 -28   0    1.14    0.43
 -10 -28   0    0.96    0.45
 -10 -28   0    1.30    0.51
  11 -28   0    5.70    0.53
 -11 -28   0    5.43    0.62
  11  28   0    6.39    0.65
 -11 -28   0    4.45    0.60
 -11 -28   0    5.67    0.65
 -11 -28   0    4.85    0.52
 -11 -28   0    3.97    0.60
 -11  28   0    5.88    0.55
 -11  28   0    7.14    0.59
 -12 -28   0    2.56    0.53
 -12  28   0    3.60    0.46
  12  28   0    2.56    0.52
  12 -28   0    2.38    0.46
 -12 -28   0    3.05    0.45
 -12 -28   0    2.76    0.54
 -12  28   0    3.51    0.51
 -12 -28   0    1.92    0.55
  13 -28   0    5.60    0.50
 -13  28   0    7.43    0.53
 -13 -28   0    6.32    0.51
 -13 -28   0    6.73    0.59
 -13 -28   0    6.23    0.60
 -13 -28   0    7.00    0.57
 -14 -28   0    0.87    0.35
 -14 -28   0    0.94    0.30
 -14  28   0    0.99    0.28
 -14 -28   0    1.24    0.37
 -14  28   0    1.50    0.36
  14 -28   0    0.99    0.28
 -14 -28   0    1.13    0.30
 -15 -28   0    0.13    0.27
 -15 -28   0   -0.02    0.19
 -15  28   0    0.17    0.19
 -15 -28   0   -0.01    0.18
 -15  28   0   -0.01    0.24
 -15 -28   0    0.03    0.25
   0  29   0   -0.05    0.37
   0  29   0    0.13    0.43
   0 -29   0    0.16    0.38
  -1 -29   0   39.46    1.71
  -1 -29   0   38.14    1.67
   1 -29   0   38.17    1.66
  -1  29   0   32.49    1.63
   1  29   0   35.72    1.71
   1  29   0   32.92    1.66
  -1 -29   0   37.44    1.64
  -1  29   0   36.54    1.68
  -2 -29   0   41.52    1.87
   2  29   0   38.80    1.89
  -2  29   0   42.99    1.92
   2 -29   0   42.05    1.90
  -2 -29   0   44.28    1.95
  -2  29   0   46.62    1.93
   2  29   0   44.17    1.96
  -2 -29   0   40.62    1.90
  -2  29   0   41.76    1.90
  -3  29   0  169.06    7.36
  -3  29   0  198.40    7.38
  -3 -29   0  182.69    7.41
  -3 -29   0  171.28    7.38
  -3 -29   0  175.59    7.34
   3 -29   0  187.10    7.37
  -3  29   0  167.80    7.37
  -3 -29   0  183.31    7.37
   3  29   0  177.53    7.41
   3  29   0  162.48    7.34
  -4 -29   0   18.89    0.96
  -4 -29   0   19.29    1.01
  -4 -29   0   18.17    1.05
  -4  29   0   19.23    0.98
   4  29   0   18.98    1.07
  -4 -29   0   17.02    1.02
   4 -29   0   19.14    0.99
  -4  29   0   17.80    1.00
  -5  29   0   21.98    1.03
  -5 -29   0   19.52    1.15
  -5 -29   0   19.76    1.11
  -5 -29   0   18.52    1.03
  -5  29   0   19.91    1.06
   5 -29   0   20.10    1.06
   5  29   0   19.23    1.12
  -5  29   0   21.23    1.03
  -5  29   0   18.37    1.06
  -6 -29   0   25.66    1.30
  -6  29   0   26.98    1.33
  -6 -29   0   28.07    1.37
   6  29   0   24.74    1.38
   6 -29   0   27.91    1.34
  -6 -29   0   25.88    1.40
  -6  29   0   30.80    1.37
  -6 -29   0   28.12    1.44
  -7 -29   0   19.06    1.02
  -7  29   0   20.64    1.06
  -7 -29   0   21.22    1.12
  -7 -29   0   20.30    1.15
   7 -29   0   20.73    1.07
   7  29   0   17.92    1.08
  -8  29   0   38.70    1.70
   8 -29   0   37.02    1.73
  -8  29   0   38.84    1.75
  -8 -29   0   34.82    1.69
  -8 -29   0   33.93    1.78
  -8 -29   0   35.69    1.70
   8  29   0   36.36    1.74
  -8  29   0   42.19    1.73
  -9 -29   0   21.69    1.14
  -9  29   0   23.36    1.15
   9  29   0   23.38    1.29
   9 -29   0   22.97    1.17
  -9  29   0   23.23    1.18
  -9 -29   0   22.33    1.23
  -9  29   0   22.88    1.14
 -10  29   0   -0.02    0.41
 -10 -29   0    0.15    0.46
 -10 -29   0   -0.26    0.48
 -10  29   0    0.13    0.42
 -10  29   0    0.09    0.32
  10 -29   0   -0.26    0.44
 -10 -29   0    0.52    0.42
  10  29   0    0.34    0.56
 -10 -29   0    0.10    0.51
 -11 -29   0   -0.07    0.51
 -11  29   0    0.12    0.40
 -11  29   0    0.95    0.43
 -11 -29   0    0.01    0.53
 -11 -29   0    0.33    0.49
  11  29   0    0.06    0.54
 -11 -29   0    0.31    0.47
  11 -29   0    0.06    0.39
 -11 -29   0    0.46    0.42
 -12 -29   0   14.68    0.87
 -12 -29   0   13.40    0.77
  12  29   0   13.72    0.86
 -12 -29   0   14.17    0.82
 -12 -29   0   13.92    0.86
  12 -29   0   12.03    0.77
 -12  29   0   16.17    0.83
 -12  29   0   14.67    0.80
 -13 -29   0   14.40    0.80
 -13  29   0   14.71    0.73
  13 -29   0   12.00    0.74
 -13 -29   0   13.80    0.84
 -13 -29   0   13.15    0.74
 -13  29   0   14.95    0.76
 -13 -29   0   14.20    0.82
 -14 -29   0    6.17    0.44
 -14 -29   0    5.42    0.38
 -14 -29   0    6.82    0.50
 -14 -29   0    6.33    0.47
 -14 -29   0    4.49    0.39
 -14  29   0    7.87    0.46
 -14  29   0    5.75    0.38
  14 -29   0    4.58    0.37
   0 -30   0   34.84    1.48
   0  30   0   31.91    1.56
   0  30   0   30.05    1.52
   0 -30   0   31.21    1.49
  -1  30   0    5.17    0.48
  -1  30   0    5.07    0.54
  -1 -30   0    5.37    0.53
   1  30   0    4.60    0.50
  -1 -30   0    5.75    0.54
   1 -30   0    4.81    0.51
  -1 -30   0    5.46    0.46
   1  30   0    4.11    0.58
  -1  30   0    5.65    0.58
  -2  30   0   -0.21    0.44
  -2 -30   0    0.39    0.43
  -2 -30   0    0.38    0.34
  -2 -30   0    0.09    0.49
   2  30   0    0.13    0.49
   2 -30   0    0.41    0.39
  -2  30   0    0.27    0.45
   2  30   0    1.43    0.44
  -2  30   0    0.55    0.41
   3  30   0   19.37    1.07
  -3 -30   0   22.28    1.06
  -3  30   0   19.66    1.11
  -3  30   0   19.48    1.09
  -3 -30   0   21.35    1.10
   3  30   0   22.06    1.17
  -3 -30   0   20.51    1.11
  -3  30   0   22.20    1.11
  -3 -30   0   21.75    1.14
   3 -30   0   22.16    1.08
  -4 -30   0   12.80    0.92
  -4 -30   0   15.66    0.96
  -4 -30   0   15.03    0.90
  -4 -30   0   14.05    0.83
   4  30   0   14.92    0.97
  -4  30   0   15.72    0.90
  -4  30   0   17.99    0.89
   4 -30   0   15.33    0.88
  -5  30   0    7.14    0.67
  -5  30   0    6.70    0.60
   5  30   0    6.63    0.73
   5 -30   0    7.23    0.63
  -5  30   0    6.93    0.66
  -5 -30   0    7.03    0.76
  -5 -30   0    5.61    0.59
  -5  30   0    7.19    0.62
  -5 -30   0    7.45    0.71
  -6  30   0    0.29    0.40
  -6  30   0   -0.04    0.44
  -6 -30   0    0.09    0.50
   6  30   0   -0.01    0.51
   6 -30   0    0.13    0.45
  -6 -30   0    0.13    0.38
  -6 -30   0   -0.19    0.51
  -6 -30   0   -0.10    0.47
  -7  30   0    8.37    0.62
  -7 -30   0    6.42    0.57
   7  30   0    6.63    0.67
  -7 -30   0    8.36    0.70
   7 -30   0    7.69    0.63
  -7 -30   0    8.05    0.73
  -7  30   0    7.51    0.64
  -8 -30   0   11.59    0.74
  -8  30   0   14.06    0.78
   8  30   0   13.12    0.95
   8  30   0   12.33    0.80
  -8  30   0   13.77    0.75
  -8  30   0   11.86    0.78
   8 -30   0   13.03    0.80
  -8 -30   0   10.99    0.73
  -8 -30   0   13.31    0.88
  -9  30   0    1.17    0.48
  -9  30   0    1.35    0.42
  -9 -30   0    1.40    0.57
   9  30   0    1.54    0.63
   9 -30   0    1.07    0.46
  -9  30   0    1.73    0.43
  -9 -30   0    1.48    0.43
 -10  30   0   -0.15    0.41
 -10  30   0   -0.11    0.39
  10  30   0    0.11    0.53
 -10  30   0    0.36    0.31
 -10 -30   0   -0.38    0.48
 -10 -30   0   -0.08    0.44
 -10 -30   0    0.05    0.37
  10 -30   0   -0.12    0.39
 -10 -30   0    0.02    0.44
 -11 -30   0    1.63    0.55
 -11  30   0    1.53    0.45
  11  30   0    2.92    0.61
 -11 -30   0    2.15    0.50
 -11 -30   0    1.23    0.55
 -11 -30   0    1.75    0.54
  11 -30   0    1.31    0.44
 -11  30   0    2.60    0.50
 -11 -30   0    1.94    0.42
 -12 -30   0   -0.52    0.45
 -12 -30   0   -0.17    0.33
 -12  30   0    0.16    0.37
 -12 -30   0    0.49    0.43
  12 -30   0   -0.21    0.35
  12  30   0   -0.36    0.47
 -12  30   0   -0.10    0.33
 -12  30   0    0.13    0.40
 -12 -30   0   -0.21    0.40
 -13  30   0    0.85    0.31
 -13 -30   0    0.82    0.33
 -13  30   0    1.04    0.40
 -13 -30   0    0.29    0.44
  13 -30   0    0.17    0.33
 -13 -30   0    0.60    0.41
 -13 -30   0    0.42    0.38
 -14 -30   0    0.33    0.31
 -14  30   0    0.55    0.29
 -14 -30   0    1.12    0.23
 -14  30   0    0.81    0.22
 -14 -30   0    0.57    0.23
 -14 -30   0    0.48    0.33
 -14 -30   0    0.46    0.29
   0  31   0    0.18    0.40
   0  31   0   -0.20    0.46
   0 -31   0    0.16    0.33
   0 -31   0   -0.08    0.38
  -1 -31   0    4.75    0.51
  -1  31   0    4.90    0.51
  -1  31   0    3.48    0.54
   1 -31   0    4.40    0.50
   1  31   0    5.16    0.51
   1  31   0    4.24    0.56
  -1 -31   0    5.59    0.54
  -1 -31   0    4.62    0.45
  -2  31   0  115.81    4.88
   2  31   0  108.43    4.85
  -2 -31   0  111.73    4.86
   2 -31   0  116.33    4.86
  -2  31   0  125.37    4.89
   2  31   0  121.42    4.91
  -2 -31   0  116.13    4.91
  -2 -31   0  115.01    4.83
  -2  31   0  110.09    4.85
  -3 -31   0    2.62    0.48
   3  31   0    2.75    0.56
  -3  31   0    2.47    0.48
  -3 -31   0    2.48    0.45
   3 -31   0    3.26    0.48
  -3 -31   0    3.03    0.41
  -3 -31   0    3.21    0.54
  -3  31   0    3.41    0.46
   3  31   0    2.83    0.44
  -4 -31   0   75.43    3.35
  -4 -31   0   71.66    3.25
   4  31   0   74.89    3.34
  -4 -31   0   75.67    3.30
  -4  31   0   75.79    3.29
   4 -31   0   77.75    3.29
  -4  31   0   81.34    3.29
  -5 -31   0   25.80    1.27
  -5  31   0   24.06    1.22
   5  31   0   26.41    1.33
  -5 -31   0   24.95    1.29
  -5 -31   0   22.68    1.20
  -5  31   0   23.75    1.26
  -5  31   0   26.24    1.23
   5 -31   0   25.38    1.24
  -5 -31   0   24.46    1.31
   6  31   0    1.19    0.51
  -6 -31   0    1.97    0.55
  -6  31   0    1.58    0.47
  -6 -31   0    2.51    0.52
   6 -31   0    1.69    0.46
  -6 -31   0    1.13    0.52
  -6 -31   0    1.52    0.40
  -6  31   0    2.42    0.44
   7  31   0    6.01    0.62
  -7 -31   0    5.58    0.51
   7 -31   0    6.13    0.57
  -7 -31   0    6.27    0.63
  -7 -31   0    6.21    0.69
  -7  31   0    6.66    0.60
  -7  31   0    7.55    0.58
  -7 -31   0    5.03    0.65
  -8 -31   0    1.66    0.56
  -8  31   0    1.62    0.44
   8  31   0    1.94    0.50
   8  31   0    1.11    0.63
  -8  31   0    1.55    0.47
   8 -31   0    1.15    0.46
  -9 -31   0    5.37    0.56
   9 -31   0    5.01    0.53
  -9  31   0    5.67    0.50
  -9  31   0    4.80    0.54
  -9 -31   0    5.21    0.49
  -9 -31   0    4.69    0.62
  -9  31   0    5.11    0.49
   9  31   0    6.34    0.70
 -10 -31   0    7.45    0.66
 -10  31   0    8.41    0.58
 -10  31   0    7.11    0.52
 -10 -31   0    7.59    0.61
 -10 -31   0    7.42    0.68
  10  31   0    8.04    0.72
 -10 -31   0    6.76    0.55
  10 -31   0    7.98    0.60
 -10  31   0    8.56    0.61
 -11 -31   0    6.46    0.58
 -11  31   0    7.12    0.58
 -11 -31   0    7.20    0.65
 -11  31   0    6.33    0.48
 -11  31   0    6.53    0.53
 -11 -31   0    6.42    0.66
  11  31   0    6.39    0.68
 -11 -31   0    5.99    0.61
  11 -31   0    5.05    0.53
 -11 -31   0    5.34    0.49
  12  31   0    1.66    0.47
 -12 -31   0    1.56    0.41
 -12 -31   0    0.79    0.33
 -12 -31   0    1.58    0.40
 -12  31   0    1.49    0.31
 -12  31   0    1.40    0.39
  12 -31   0    0.92    0.35
 -12 -31   0    1.49    0.46
 -13 -31   0    6.79    0.54
 -13  31   0    6.19    0.40
 -13 -31   0    6.19    0.49
  13 -31   0    5.41    0.43
 -13 -31   0    5.98    0.41
 -13 -31   0    5.64    0.52
 -14  31   0    0.45    0.26
 -14 -31   0    0.20    0.25
 -14 -31   0    0.14    0.26
   0 -32   0    3.23    0.47
   0  32   0    3.06    0.47
   0 -32   0    3.10    0.46
   0  32   0    3.26    0.53
   0 -32   0    3.84    0.40
  -1 -32   0    5.33    0.52
  -1 -32   0    5.38    0.49
   1 -32   0    4.87    0.53
  -1  32   0    5.37    0.59
  -1 -32   0    6.16    0.55
   1  32   0    4.71    0.53
  -1  32   0    5.09    0.56
  -2 -32   0    5.57    0.48
   2  32   0    5.92    0.54
  -2  32   0    4.84    0.51
   2 -32   0    5.72    0.55
  -2  32   0    4.44    0.53
   2  32   0    5.04    0.60
  -2  32   0    4.33    0.56
  -2 -32   0    6.32    0.61
  -2 -32   0    4.95    0.53
  -3  32   0    3.92    0.49
   3  32   0    4.21    0.50
   3  32   0    4.70    0.64
   3 -32   0    4.37    0.50
  -3 -32   0    5.06    0.58
  -3  32   0    4.01    0.52
  -3 -32   0    3.68    0.46
  -3 -32   0    3.95    0.55
  -3 -32   0    4.67    0.54
  -3  32   0    4.55    0.56
  -4 -32   0    8.09    0.72
  -4 -32   0    6.73    0.64
  -4  32   0    8.74    0.65
   4  32   0    8.93    0.76
  -4  32   0    7.21    0.64
  -4 -32   0    7.19    0.58
   4 -32   0    8.14    0.62
   5  32   0    0.10    0.52
  -5 -32   0    0.37    0.50
  -5  32   0    0.18    0.39
   5 -32   0    0.06    0.42
  -5 -32   0   -0.38    0.45
  -5  32   0   -0.21    0.44
  -5 -32   0    0.07    0.37
  -6  32   0    0.82    0.43
  -6 -32   0    1.16    0.51
   6 -32   0    1.10    0.43
   6  32   0    1.25    0.52
  -6 -32   0    0.88    0.38
  -6  32   0    0.92    0.39
  -6 -32   0    1.26    0.48
  -6 -32   0    0.77    0.54
  -7  32   0    5.75    0.54
  -7 -32   0    5.91    0.62
  -7  32   0    5.33    0.55
   7 -32   0    5.81    0.54
  -7 -32   0    4.47    0.49
  -7 -32   0    4.21    0.63
  -7  32   0    6.15    0.58
   7  32   0    5.07    0.61
  -7 -32   0    5.42    0.69
  -8  32   0    9.24    0.64
   8  32   0    9.61    0.83
  -8 -32   0    7.82    0.72
   8 -32   0    8.11    0.65
  -8  32   0    9.70    0.67
   8  32   0    7.19    0.66
  -9  32   0    0.18    0.40
  -9 -32   0   -0.06    0.41
  -9 -32   0    0.15    0.49
   9  32   0    0.19    0.57
  -9  32   0    0.54    0.36
  -9  32   0    0.05    0.35
   9 -32   0    0.41    0.38
 -10 -32   0    6.10    0.60
 -10  32   0    6.88    0.51
 -10 -32   0    6.62    0.52
 -10  32   0    7.94    0.59
 -10 -32   0    6.29    0.66
  10 -32   0    6.61    0.58
 -10 -32   0    7.01    0.65
  10  32   0    8.43    0.74
  11  32   0    0.34    0.49
 -11 -32   0    0.44    0.43
 -11 -32   0    0.54    0.48
 -11 -32   0    0.63    0.48
 -11 -32   0    0.57    0.32
  11 -32   0    0.54    0.36
 -11  32   0    1.00    0.38
 -11 -32   0    0.71    0.40
 -12 -32   0    0.47    0.40
 -12  32   0    0.59    0.38
 -12 -32   0    0.30    0.30
  12 -32   0    0.41    0.34
 -12 -32   0    0.05    0.37
  12  32   0    0.31    0.46
 -12 -32   0    0.48    0.44
 -13 -32   0    1.05    0.40
  13 -32   0    1.22    0.28
 -13  32   0    2.10    0.34
 -13 -32   0    1.56    0.36
 -13 -32   0    0.95    0.28
 -13 -32   0    1.22    0.34
 -14 -32   0    3.05    0.30
 -14  32   0    3.30    0.31
 -14 -32   0    2.75    0.30
   0  33   0   -0.10    0.50
   0 -33   0   -0.38    0.42
   0 -33   0   -0.23    0.41
   0  33   0   -0.22    0.42
   0 -33   0    0.02    0.34
  -1 -33   0    6.46    0.63
   1 -33   0    5.59    0.55
  -1  33   0    5.32    0.59
  -1 -33   0    4.92    0.55
  -1  33   0    3.85    0.52
   1  33   0    4.29    0.53
  -1 -33   0    5.43    0.50
   2  33   0   19.62    1.16
  -2  33   0   21.86    1.13
  -2  33   0   22.75    1.13
  -2 -33   0   20.83    1.11
   2  33   0   19.23    1.07
  -2 -33   0   20.75    1.05
   2 -33   0   21.00    1.09
  -2 -33   0   22.65    1.15
  -3  33   0   23.53    1.29
  -3 -33   0   28.50    1.25
  -3 -33   0   24.63    1.33
  -3  33   0   27.28    1.30
   3 -33   0   26.47    1.29
   3  33   0   23.49    1.35
  -3 -33   0   23.86    1.32
  -4 -33   0   22.16    1.17
  -4 -33   0   23.19    1.22
  -4 -33   0   25.58    1.29
   4  33   0   24.85    1.31
  -4  33   0   21.27    1.21
  -4  33   0   25.87    1.22
   4 -33   0   25.89    1.22
  -5 -33   0    2.24    0.53
  -5 -33   0    1.59    0.39
   5  33   0    2.14    0.57
   5 -33   0    2.09    0.47
  -5 -33   0    1.61    0.54
  -5 -33   0    2.17    0.49
  -5  33   0    2.31    0.48
  -5  33   0    2.01    0.43
  -6 -33   0    0.16    0.52
  -6 -33   0    0.08    0.46
  -6 -33   0   -0.09    0.51
  -6  33   0   -0.22    0.36
   6 -33   0   -0.02    0.41
  -6 -33   0   -0.08    0.37
   6  33   0   -0.17    0.53
  -6  33   0    0.36    0.44
  -7  33   0   16.90    0.94
   7  33   0   18.44    1.13
   7  33   0   18.44    1.03
  -7 -33   0   18.29    1.01
   7 -33   0   17.72    0.98
  -7 -33   0   17.60    1.09
  -7  33   0   18.44    0.98
  -7 -33   0   16.44    1.04
  -7 -33   0   15.94    0.91
  -8  33   0   13.37    0.78
   8  33   0   12.28    0.83
  -8 -33   0   12.10    0.83
  -8 -33   0   13.38    0.78
   8  33   0   15.14    0.94
   8 -33   0   12.21    0.78
  -8  33   0   12.94    0.78
  -9 -33   0    8.11    0.73
  -9  33   0    9.90    0.66
   9 -33   0    7.65    0.64
   9  33   0   10.54    0.83
  -9 -33   0    7.87    0.64
  -9  33   0    9.16    0.61
  10 -33   0    0.21    0.40
 -10  33   0   -0.03    0.40
 -10 -33   0    0.10    0.40
 -10  33   0    0.23    0.31
 -10 -33   0   -0.18    0.45
 -10 -33   0    0.06    0.51
  10  33   0    0.23    0.54
 -11  33   0    0.74    0.39
 -11 -33   0    1.09    0.38
 -11 -33   0    0.84    0.42
  11 -33   0    1.09    0.37
 -11 -33   0    2.02    0.48
 -11 -33   0    0.71    0.46
  11  33   0    1.76    0.52
  12 -33   0    0.47    0.31
  12  33   0   -0.15    0.44
 -12 -33   0    0.11    0.37
 -12 -33   0    0.48    0.43
 -12 -33   0    0.20    0.34
 -12  33   0    0.50    0.35
 -13 -33   0   10.79    0.58
 -13 -33   0   10.16    0.62
 -13 -33   0    9.58    0.60
  13 -33   0    9.44    0.54
   0 -34   0   27.97    1.31
   0 -34   0   29.24    1.38
   0  34   0   26.00    1.36
   0 -34   0   28.15    1.35
   0  34   0   26.39    1.40
   1  34   0    9.34    0.72
  -1 -34   0   11.05    0.73
  -1  34   0   11.33    0.70
  -1  34   0   10.01    0.78
  -1  34   0   10.55    0.73
   1 -34   0   11.43    0.67
  -1 -34   0   10.72    0.66
   1 -34   0   11.59    0.74
   1 -34   0   11.30    0.73
  -1 -34   0   11.60    0.77
   2 -34   0    6.64    0.58
   2  34   0    6.34    0.57
  -2  34   0    6.03    0.61
  -2 -34   0    6.48    0.65
  -2  34   0    7.36    0.63
  -2 -34   0    6.57    0.52
   2  34   0    6.08    0.68
  -2 -34   0    6.23    0.63
  -3 -34   0    7.94    0.71
  -3  34   0    8.08    0.68
   3  34   0    6.69    0.73
  -3 -34   0    8.20    0.70
  -3  34   0    7.40    0.65
  -3 -34   0    7.80    0.59
   3 -34   0    7.94    0.65
  -4  34   0   15.59    0.90
  -4 -34   0   14.00    0.85
   4  34   0   16.17    1.00
  -4 -34   0   15.05    0.90
  -4 -34   0   14.85    0.96
   5 -34   0    4.68    0.53
   5  34   0    3.39    0.60
  -5 -34   0    5.06    0.63
  -5 -34   0    4.09    0.46
  -5 -34   0    4.39    0.54
  -5  34   0    3.79    0.48
  -5 -34   0    4.51    0.60
  -6 -34   0    9.21    0.70
  -6 -34   0    8.41    0.72
  -6 -34   0    8.91    0.79
  -6 -34   0    7.61    0.59
   6  34   0    8.59    0.75
   6 -34   0    8.47    0.65
  -6  34   0    9.05    0.61
  -7  34   0    5.47    0.55
   7  34   0    4.96    0.72
   7  34   0    4.68    0.60
  -7 -34   0    5.00    0.62
  -7 -34   0    4.33    0.68
  -7  34   0    5.06    0.52
   7 -34   0    4.45    0.55
  -7 -34   0    5.54    0.60
  -8 -34   0   -0.18    0.47
   8  34   0    0.03    0.59
  -8  34   0   -0.01    0.41
  -8 -34   0    0.40    0.40
  -8  34   0    0.38    0.39
   8 -34   0    0.32    0.42
   8  34   0    0.25    0.43
   9  34   0    9.02    0.83
  -9 -34   0    9.07    0.65
   9 -34   0    7.76    0.66
  -9  34   0   10.06    0.68
  -9 -34   0    9.49    0.73
  -9  34   0    9.18    0.64
  10  34   0    1.41    0.54
 -10 -34   0    1.63    0.47
 -10 -34   0    1.35    0.43
  10 -34   0    2.58    0.41
 -10  34   0    0.90    0.31
 -10 -34   0    1.59    0.38
 -10  34   0    1.64    0.39
 -11  34   0    7.23    0.53
 -11 -34   0    6.52    0.52
 -11 -34   0    5.96    0.55
 -11 -34   0    6.74    0.60
  11 -34   0    5.05    0.48
  11  34   0    7.53    0.66
 -12 -34   0    0.67    0.33
 -12 -34   0    0.44    0.30
 -12  34   0    0.88    0.32
 -12 -34   0    0.40    0.38
  12 -34   0    0.37    0.27
  12  34   0    0.13    0.38
 -13 -34   0    0.33    0.28
 -13  34   0    0.24    0.26
 -13 -34   0    0.22    0.30
 -13 -34   0    0.25    0.26
   0  35   0   -0.11    0.43
   0 -35   0   -0.59    0.43
   0  35   0    0.01    0.40
   0 -35   0   -0.08    0.42
   0  35   0   -0.13    0.45
   0 -35   0    0.05    0.33
  -1 -35   0    1.29    0.47
   1 -35   0    1.21    0.39
  -1  35   0    1.47    0.44
  -1  35   0    1.45    0.41
   1 -35   0    0.78    0.43
  -1 -35   0    1.07    0.46
   1  35   0    1.33    0.42
  -1 -35   0    1.25    0.36
   1 -35   0    1.43    0.45
  -1  35   0    0.98    0.47
  -2 -35   0   23.38    1.12
  -2  35   0   20.89    1.18
  -2 -35   0   22.12    1.21
  -2  35   0   24.48    1.21
   2  35   0   22.15    1.24
   2 -35   0   22.17    1.17
  -2 -35   0   24.09    1.21
  -3  35   0    5.73    0.57
   3 -35   0    5.70    0.56
  -3 -35   0    4.90    0.63
  -3 -35   0    5.20    0.49
   3  35   0    4.72    0.64
  -3 -35   0    5.34    0.62
  -4 -35   0   16.22    0.98
   4 -35   0   16.27    0.92
  -4 -35   0   14.36    0.86
  -4 -35   0   16.90    0.92
   4  35   0   16.40    1.01
  -4  35   0   16.47    0.91
   5 -35   0   -0.59    0.44
  -5  35   0    0.34    0.39
  -5 -35   0    0.03    0.48
  -5 -35   0    0.26    0.36
   5  35   0    0.27    0.53
  -5 -35   0    0.32    0.50
  -5 -35   0    0.33    0.43
  -6 -35   0    1.11    0.49
  -6  35   0    0.87    0.40
   6  35   0    1.57    0.57
   6  35   0    1.04    0.63
   6 -35   0    1.31    0.46
  -6 -35   0    0.76    0.59
  -6 -35   0    0.62    0.38
  -6 -35   0    1.18    0.56
  -7  35   0   11.85    0.69
   7  35   0   11.05    0.80
  -7 -35   0   11.03    0.83
   7 -35   0   10.62    0.73
  -7 -35   0   10.76    0.76
   7  35   0   10.79    0.85
  -7  35   0   12.30    0.74
   8 -35   0    2.64    0.47
   8  35   0    3.68    0.63
  -8  35   0    3.61    0.47
  -8 -35   0    3.30    0.43
   8  35   0    3.01    0.52
  -8  35   0    3.41    0.46
  -8 -35   0    3.45    0.55
  -9  35   0    1.00    0.37
   9  35   0    0.45    0.58
  -9 -35   0    0.85    0.39
  -9  35   0    1.15    0.40
   9 -35   0    0.77    0.42
  -9 -35   0    0.36    0.48
  -9 -35   0    0.73    0.45
 -10 -35   0    1.50    0.44
  10 -35   0    1.32    0.38
 -10 -35   0    1.08    0.41
 -10 -35   0    1.32    0.37
  10  35   0    1.17    0.51
 -10  35   0    1.50    0.39
 -10  35   0    1.05    0.31
 -11  35   0    1.71    0.37
 -11 -35   0    1.63    0.40
  11 -35   0    1.18    0.35
 -11 -35   0    1.67    0.35
 -11 -35   0    2.02    0.45
  11  35   0    1.44    0.48
  12  35   0    0.08    0.36
 -12  35   0   -0.28    0.28
 -12 -35   0   -0.07    0.30
 -12 -35   0    0.15    0.34
 -12 -35   0    0.13    0.26
  12 -35   0    0.34    0.25
 -13 -35   0    0.16    0.23
 -13 -35   0    0.24    0.29
 -13  35   0    0.16    0.24
 -13 -35   0    0.19    0.21
   0  36   0    5.43    0.62
   0 -36   0    6.03    0.58
   0 -36   0    5.98    0.50
   0  36   0    6.76    0.57
   0 -36   0    6.62    0.60
   1 -36   0    3.87    0.45
   1  36   0    4.23    0.54
  -1  36   0    3.97    0.47
   1 -36   0    4.38    0.52
  -1  36   0    4.72    0.57
   1 -36   0    4.51    0.52
  -1 -36   0    5.03    0.57
  -1 -36   0    4.49    0.45
  -1 -36   0    3.87    0.52
  -2 -36   0    2.26    0.39
   2  36   0    1.50    0.56
  -2  36   0    1.55    0.49
  -2 -36   0    1.99    0.49
   2 -36   0    2.16    0.44
   2 -36   0    1.96    0.45
  -2 -36   0    1.87    0.48
   3 -36   0    0.02    0.44
  -3 -36   0   -0.27    0.50
  -3  36   0    0.42    0.44
   3  36   0   -0.06    0.52
  -3 -36   0    0.49    0.46
  -3 -36   0    0.02    0.34
  -4 -36   0    0.32    0.54
  -4 -36   0    0.30    0.41
  -4 -36   0    0.78    0.36
   4  36   0    0.34    0.55
  -4  36   0    0.46    0.43
   4 -36   0    0.75    0.42
  -5 -36   0    2.62    0.59
  -5 -36   0    2.64    0.43
  -5 -36   0    3.22    0.50
   5  36   0    3.13    0.62
  -5  36   0    2.84    0.45
  -5 -36   0    2.70    0.58
   5 -36   0    3.06    0.51
   6 -36   0    4.48    0.53
  -6 -36   0    4.97    0.65
   6  36   0    4.13    0.69
  -6 -36   0    4.74    0.56
  -6 -36   0    3.29    0.61
  -6  36   0    4.19    0.53
   6  36   0    4.59    0.61
  -7 -36   0   -0.21    0.46
   7  36   0   -0.14    0.47
   7 -36   0   -0.10    0.42
  -7 -36   0   -0.23    0.46
  -7  36   0   -0.44    0.40
   7  36   0    0.02    0.56
  -7  36   0   -0.12    0.35
   8  36   0    4.59    0.55
  -8 -36   0    4.34    0.55
   8 -36   0    3.56    0.50
  -8  36   0    4.81    0.51
  -8  36   0    4.96    0.48
  -8 -36   0    2.88    0.55
   8  36   0    4.12    0.66
  -9 -36   0    0.18    0.41
   9  36   0   -0.14    0.53
  -9 -36   0    1.64    0.35
   9 -36   0    0.85    0.36
  -9  36   0    0.33    0.32
  -9 -36   0    0.47    0.41
  -9  36   0    0.32    0.34
 -10 -36   0    0.39    0.39
 -10  36   0    0.59    0.29
  10 -36   0    0.05    0.37
  10  36   0    1.18    0.53
 -10 -36   0    0.68    0.44
 -10 -36   0    0.60    0.33
 -10  36   0    0.52    0.36
 -11 -36   0    0.07    0.37
 -11  36   0    0.04    0.29
 -11 -36   0   -0.20    0.32
 -11 -36   0   -0.19    0.27
  11 -36   0    0.06    0.27
  11  36   0   -0.22    0.42
 -12 -36   0    0.51    0.24
  12  36   0    0.47    0.37
 -12  36   0    0.84    0.26
  12 -36   0    0.83    0.23
 -12 -36   0    0.41    0.28
 -12 -36   0    1.61    0.35
   0 -37   0   -0.03    0.35
   0  37   0   -0.28    0.50
   0 -37   0   -0.56    0.46
   0 -37   0   -0.05    0.44
   0  37   0   -0.15    0.43
   1  37   0    0.12    0.46
  -1  37   0    0.37    0.39
  -1 -37   0    0.05    0.44
   1 -37   0   -0.04    0.43
  -1  37   0    0.03    0.47
   1 -37   0   -0.39    0.43
  -1 -37   0   -0.11    0.46
   1 -37   0    0.11    0.36
  -1 -37   0    0.21    0.34
  -2 -37   0    2.52    0.40
  -2  37   0    2.23    0.50
   2  37   0    3.09    0.58
  -2 -37   0    2.68    0.53
   2 -37   0    2.53    0.47
   2  37   0    3.28    0.57
  -2 -37   0    2.28    0.53
   2 -37   0    2.37    0.41
   2 -37   0    2.54    0.50
  -3  37   0    1.10    0.48
   3  37   0    0.91    0.57
   3 -37   0    0.85    0.43
   3  37   0    1.45    0.58
  -3 -37   0    0.60    0.38
  -3 -37   0    0.90    0.54
   3 -37   0    0.90    0.44
  -4  37   0   12.75    0.79
  -4 -37   0   12.63    0.87
   4 -37   0   13.03    0.81
   4  37   0   13.97    0.92
   4  37   0   12.82    0.89
  -4 -37   0   12.56    0.79
  -4 -37   0   12.54    0.74
   5 -37   0    1.60    0.50
  -5  37   0    1.80    0.43
  -5 -37   0    1.85    0.60
   5  37   0    1.85    0.59
  -5 -37   0    1.36    0.40
  -5 -37   0    1.70    0.49
  -5 -37   0    1.58    0.59
   6  37   0    3.57    0.57
  -6 -37   0    3.51    0.58
  -6 -37   0    3.68    0.50
  -6 -37   0    3.60    0.60
  -6  37   0    4.19    0.51
   6 -37   0    3.92    0.51
   7 -37   0    0.92    0.44
  -7 -37   0    0.79    0.51
  -7  37   0    1.15    0.37
  -7 -37   0    0.92    0.46
  -7  37   0    0.96    0.42
   7  37   0    1.48    0.52
   7  37   0    1.65    0.62
  -8  37   0    1.77    0.40
  -8 -37   0    1.81    0.45
  -8  37   0    2.06    0.36
   8  37   0    1.93    0.45
  -8 -37   0    1.00    0.49
   8  37   0    1.37    0.57
   8 -37   0    1.32    0.41
   9  37   0    0.97    0.54
  -9  37   0    1.21    0.35
   9 -37   0    0.95    0.40
  -9  37   0    1.48    0.35
  -9 -37   0    1.59    0.46
  -9 -37   0    0.97    0.41
 -10 -37   0    0.79    0.29
 -10 -37   0    0.69    0.38
  10  37   0    0.74    0.50
 -10 -37   0    0.71    0.36
 -10  37   0    0.85    0.26
  10 -37   0    0.56    0.32
 -10  37   0    0.77    0.32
 -11 -37   0    0.08    0.34
 -11 -37   0   -0.09    0.31
 -11 -37   0    0.06    0.25
  11  37   0    0.01    0.41
  11 -37   0    0.28    0.27
 -11  37   0    0.07    0.28
 -12 -37   0    0.56    0.26
 -12  37   0    0.57    0.24
  12  37   0    0.92    0.34
 -12 -37   0    0.47    0.28
 -12 -37   0    0.40    0.19
   0 -38   0   45.10    1.99
   0 -38   0   44.45    1.99
   0  38   0   39.17    1.99
   0 -38   0   41.87    1.91
   0  38   0   43.45    1.96
  -1 -38   0    0.07    0.44
  -1 -38   0    0.29    0.45
  -1  38   0    0.09    0.46
   1 -38   0   -0.19    0.45
   1  38   0    0.56    0.46
  -1 -38   0    0.22    0.35
   1 -38   0    0.60    0.36
   1 -38   0    0.12    0.42
  -1  38   0    0.37    0.37
   2 -38   0   27.55    1.32
  -2 -38   0   25.86    1.38
   2 -38   0   27.36    1.37
  -2  38   0   31.14    1.41
   2  38   0   29.12    1.40
  -2 -38   0   28.01    1.41
  -2 -38   0   24.71    1.29
   2 -38   0   27.80    1.38
   2  38   0   27.08    1.42
  -3  38   0    1.67    0.48
  -3 -38   0    1.25    0.52
  -3 -38   0    1.98    0.37
   3  38   0    0.89    0.41
   3  38   0    1.25    0.54
   3  38   0    0.79    0.55
   3 -38   0    0.78    0.45
   3 -38   0    1.10    0.44
   3 -38   0    0.75    0.40
   4  38   0   14.41    0.98
  -4 -38   0   12.96    0.81
  -4 -38   0   16.23    1.00
   4 -38   0   15.19    0.91
   4  38   0   17.39    1.02
  -4  38   0   16.18    0.90
  -4 -38   0   15.95    0.98
  -5  38   0   15.81    0.85
  -5 -38   0   15.27    0.89
  -5 -38   0   13.51    0.81
   5 -38   0   15.95    0.89
   5  38   0   16.90    0.99
  -5 -38   0   16.00    0.99
  -5 -38   0   17.05    1.00
  -6  38   0   11.60    0.73
   6 -38   0   10.55    0.71
  -6 -38   0   10.35    0.79
   6  38   0   10.18    0.78
  -6 -38   0   11.10    0.72
  -6 -38   0   10.59    0.80
   7  38   0    0.02    0.46
   7  38   0    0.23    0.54
   7 -38   0    0.03    0.39
  -7 -38   0   -0.51    0.41
  -7 -38   0    0.11    0.48
  -7  38   0   -0.31    0.38
  -8 -38   0    2.13    0.53
   8  38   0    1.69    0.43
  -8  38   0    2.05    0.39
   8 -38   0    1.53    0.41
   8  38   0    2.42    0.53
  -8 -38   0    1.36    0.44
  -8  38   0    2.15    0.34
   9  38   0   17.67    0.96
  -9 -38   0   13.67    0.84
  -9  38   0   16.80    0.80
   9 -38   0   13.16    0.82
  -9 -38   0   15.35    0.85
  -9  38   0   16.25    0.80
 -10  38   0    1.06    0.24
 -10 -38   0    1.36    0.33
 -10 -38   0    1.07    0.36
  10 -38   0    0.86    0.31
  10  38   0    1.60    0.47
 -10  38   0    1.06    0.29
 -11  38   0    5.49    0.37
  11  38   0    5.98    0.51
  11 -38   0    4.18    0.36
 -11 -38   0    4.90    0.43
 -11 -38   0    4.22    0.38
   0 -39   0   -0.22    0.34
   0 -39   0   -0.46    0.43
   0  39   0   -0.26    0.50
   0 -39   0   -0.22    0.44
   0  39   0   -0.40    0.41
  -1  39   0    0.18    0.37
   1 -39   0    0.01    0.44
   1  39   0   -0.01    0.44
  -1  39   0   -0.31    0.47
  -1 -39   0   -0.06    0.44
   1 -39   0   -0.13    0.35
   1 -39   0   -0.11    0.42
  -1 -39   0    0.17    0.34
  -1 -39   0   -0.18    0.46
  -2 -39   0    0.24    0.46
   2 -39   0    0.29    0.41
  -2  39   0   -0.17    0.46
   2 -39   0    0.42    0.36
   2 -39   0    0.57    0.44
  -2 -39   0    0.23    0.34
  -2 -39   0   -0.14    0.46
   2  39   0    0.27    0.51
   2  39   0    0.25    0.49
  -3 -39   0    3.45    0.56
   3 -39   0    2.94    0.46
  -3  39   0    3.32    0.53
  -3 -39   0    2.72    0.42
   3 -39   0    2.96    0.48
   3 -39   0    3.17    0.54
   3  39   0    3.54    0.60
   3  39   0    3.01    0.62
   3  39   0    2.77    0.46
   4  39   0    1.23    0.61
  -4 -39   0    0.84    0.54
   4 -39   0    1.21    0.48
   4  39   0    0.54    0.56
  -4 -39   0    1.02    0.37
  -4 -39   0    1.65    0.50
  -4  39   0    1.60    0.46
  -4  39   0    1.53    0.46
   5  39   0    3.15    0.57
  -5  39   0    3.44    0.41
  -5 -39   0    2.82    0.54
   5 -39   0    3.09    0.48
  -5 -39   0    2.69    0.53
   5  39   0    3.74    0.62
  -5 -39   0    2.62    0.46
  -6 -39   0   -0.29    0.46
   6  39   0    0.39    0.50
   6 -39   0    0.30    0.42
  -6  39   0    0.33    0.42
  -6 -39   0    0.30    0.41
  -7 -39   0    0.02    0.46
   7 -39   0   -0.49    0.38
  -7 -39   0    0.02    0.39
  -7  39   0    0.13    0.35
   7  39   0   -0.17    0.44
   7  39   0   -0.57    0.53
  -8 -39   0    0.16    0.48
  -8  39   0    0.75    0.31
  -8  39   0    0.40    0.36
  -8 -39   0    0.17    0.38
   8 -39   0    0.28    0.37
  -8 -39   0    0.52    0.41
   8  39   0    0.20    0.41
   8  39   0    0.60    0.51
  -9  39   0   -0.19    0.28
   9 -39   0   -0.18    0.33
  -9  39   0    0.12    0.27
  -9 -39   0    0.14    0.34
  -9 -39   0   -0.27    0.35
   9  39   0    0.07    0.46
 -10 -39   0    0.26    0.33
  10  39   0    0.43    0.42
 -10  39   0    0.27    0.25
 -10 -39   0   -0.03    0.30
 -10  39   0   -0.13    0.21
  10 -39   0    0.21    0.28
 -11 -39   0    0.07    0.23
  11  39   0    0.24    0.34
  11 -39   0    0.16    0.21
 -11  39   0    0.20    0.20
 -11 -39   0   -0.03    0.26
   0 -40   0    0.75    0.45
   0  40   0    0.80    0.39
   0 -40   0    0.04    0.34
   0  40   0    0.72    0.48
  -1 -40   0    0.54    0.47
  -1 -40   0    0.29    0.47
   1 -40   0    0.16    0.45
   1  40   0    0.41    0.45
   1 -40   0    0.03    0.42
   1 -40   0    1.88    0.38
  -1  40   0    1.21    0.51
  -1 -40   0   -0.03    0.33
   2 -40   0   -0.19    0.37
  -2 -40   0    0.86    0.50
   2  40   0   -0.47    0.49
  -2 -40   0   -0.08    0.34
   2  40   0   -0.01    0.47
   2 -40   0   -0.31    0.44
   2 -40   0    0.33    0.40
   2  40   0   -0.07    0.39
  -2  40   0   -0.32    0.47
   3  40   0    3.67    0.60
   3  40   0    5.32    0.63
  -3 -40   0    3.10    0.42
  -3 -40   0    3.53    0.56
   3 -40   0    3.86    0.55
   3  40   0    3.61    0.46
   3 -40   0    3.33    0.49
  -3  40   0    3.31    0.51
   3 -40   0    3.65    0.46
   4 -40   0    3.71    0.52
  -4  40   0    4.48    0.49
  -4 -40   0    3.66    0.57
  -4 -40   0    3.99    0.41
   4  40   0    4.70    0.63
  -4 -40   0    4.16    0.57
  -4  40   0    3.49    0.51
   4  40   0    4.19    0.58
   4 -40   0    3.70    0.47
   5  40   0    0.12    0.49
   5 -40   0    0.51    0.42
   5  40   0    0.21    0.52
  -5 -40   0    0.01    0.45
  -5 -40   0    0.31    0.48
  -5  40   0    0.17    0.34
  -6 -40   0    1.27    0.39
  -6  40   0    1.67    0.43
  -6 -40   0    1.70    0.48
   6  40   0    1.07    0.48
   6 -40   0    1.29    0.40
  -7 -40   0    1.12    0.44
   7  40   0    0.35    0.43
   7  40   0    1.13    0.50
  -7 -40   0    0.27    0.38
   7 -40   0    0.66    0.38
  -7  40   0    0.83    0.37
  -8 -40   0   -0.18    0.39
   8  40   0   -0.01    0.51
  -8 -40   0   -0.25    0.35
  -8 -40   0    0.20    0.37
   8  40   0   -0.14    0.39
  -8  40   0   -0.31    0.33
  -9 -40   0    0.31    0.30
   9  40   0   -0.24    0.44
  -9  40   0    0.47    0.26
  -9 -40   0    0.20    0.33
   9 -40   0    0.11    0.29
 -10 -40   0    0.68    0.31
  10 -40   0    0.45    0.25
 -10  40   0    0.52    0.22
  10  40   0    0.83    0.42
 -10 -40   0    0.34    0.27
 -11 -40   0    0.15    0.18
 -11 -40   0    0.07    0.24
  11  40   0   -0.19    0.32
 -11  40   0    0.03    0.16
   0  41   0   -0.33    0.40
   0  41   0    0.08    0.45
   0  41   0    0.07    0.48
   0 -41   0   -0.18    0.34
   0 -41   0   -0.34    0.44
   0 -41   0   -0.58    0.49
  -1  41   0    0.44    0.47
  -1 -41   0    0.38    0.50
   1 -41   0    0.42    0.42
  -1 -41   0    0.07    0.34
   1 -41   0   -0.24    0.46
  -1 -41   0    0.24    0.45
  -1  41   0    0.01    0.41
   1  41   0   -0.25    0.43
   1 -41   0    0.46    0.36
   1  41   0    0.41    0.44
   2 -41   0    2.90    0.52
  -2  41   0    2.51    0.49
  -2 -41   0    3.51    0.53
   2  41   0    3.37    0.56
   2  41   0    3.19    0.48
   2  41   0    3.32    0.56
   2 -41   0    3.64    0.49
   2 -41   0    3.73    0.44
  -2  41   0    3.90    0.54
  -2 -41   0    3.19    0.41
   3  41   0    2.49    0.43
  -3  41   0    1.82    0.48
   3  41   0    2.77    0.57
  -3 -41   0    3.04    0.57
  -3  41   0    3.68    0.50
  -3 -41   0    2.36    0.51
   3  41   0    2.10    0.56
   3 -41   0    2.96    0.47
  -3 -41   0    1.79    0.38
   3 -41   0    2.13    0.42
   3 -41   0    3.12    0.52
   4 -41   0    0.26    0.43
   4 -41   0    0.02    0.37
  -4  41   0    0.01    0.41
   4  41   0   -0.26    0.54
   4  41   0    0.13    0.52
  -4 -41   0   -0.32    0.47
  -4 -41   0   -0.06    0.48
  -4  41   0    0.02    0.40
  -5 -41   0    0.26    0.50
   5 -41   0   -0.18    0.43
   5 -41   0    0.08    0.38
   5  41   0    0.15    0.55
   5  41   0   -0.19    0.51
  -5 -41   0    0.15    0.50
  -5  41   0   -0.41    0.34
  -6  41   0    0.53    0.37
  -6 -41   0    0.63    0.46
   6  41   0    0.18    0.45
   6 -41   0    0.61    0.38
  -6 -41   0    0.80    0.36
  -7 -41   0    1.48    0.46
  -7  41   0    1.44    0.38
   7 -41   0    1.08    0.38
  -7 -41   0    1.52    0.38
   7  41   0    1.38    0.45
   7  41   0    1.83    0.53
  -8  41   0   -0.11    0.30
   8 -41   0   -0.37    0.33
  -8 -41   0    0.24    0.32
  -8 -41   0    0.31    0.40
   8  41   0    0.03    0.45
  -8 -41   0   -0.19    0.31
   8  41   0    0.05    0.37
  -9 -41   0    0.23    0.31
  -9 -41   0   -0.31    0.30
   9  41   0    0.59    0.44
  -9  41   0    0.04    0.25
   9 -41   0    0.10    0.28
 -10 -41   0    0.41    0.25
  10 -41   0    0.30    0.23
  10  41   0    0.01    0.36
 -10 -41   0    0.63    0.22
   0  42   0   25.36    1.27
   0 -42   0   24.72    1.29
   0 -42   0   26.41    1.28
   0  42   0   25.13    1.31
   0 -42   0   22.48    1.18
   0  42   0   25.92    1.21
  -1  42   0    1.32    0.52
  -1 -42   0    0.72    0.46
   1 -42   0    0.41    0.48
  -1  42   0    0.45    0.44
  -1 -42   0    0.70    0.48
   1  42   0    0.69    0.44
   1 -42   0    0.20    0.35
   1  42   0    0.74    0.45
   1 -42   0    0.83    0.43
  -1 -42   0    0.40    0.35
   2 -42   0    2.56    0.53
   2  42   0    3.02    0.59
  -2 -42   0    1.96    0.39
   2 -42   0    3.22    0.43
   2 -42   0    3.23    0.50
  -2  42   0    3.28    0.53
  -2 -42   0    2.48    0.53
   2  42   0    3.07    0.55
  -2  42   0    2.74    0.53
   2  42   0    2.76    0.49
   3  42   0    0.39    0.51
  -3 -42   0    0.37    0.32
   3  42   0    0.43    0.53
  -3  42   0    0.67    0.43
  -3 -42   0    0.38    0.48
   3  42   0    0.89    0.39
  -3  42   0    0.57    0.44
  -3 -42   0   -0.05    0.46
   3 -42   0    0.13    0.46
   3 -42   0    0.08    0.38
  -4 -42   0    7.68    0.66
   4 -42   0    6.25    0.53
   4  42   0    7.41    0.71
  -4  42   0    7.28    0.61
   4  42   0    5.92    0.66
  -4  42   0    6.23    0.55
  -4 -42   0    6.31    0.64
   4 -42   0    6.48    0.60
  -5  42   0    5.66    0.44
   5 -42   0    5.11    0.53
   5  42   0    7.00    0.66
   5  42   0    5.48    0.61
   5 -42   0    5.39    0.49
  -5 -42   0    5.60    0.59
  -6 -42   0    5.88    0.59
   6 -42   0    5.17    0.47
   6 -42   0    5.44    0.51
  -6  42   0    6.21    0.51
   6  42   0    5.98    0.55
  -7 -42   0    0.27    0.43
   7 -42   0    0.17    0.32
   7  42   0    0.19    0.46
   7  42   0   -0.09    0.39
  -7  42   0   -0.05    0.33
   7 -42   0   -0.05    0.35
  -7 -42   0    0.16    0.32
   8 -42   0    0.69    0.32
  -8  42   0    0.80    0.30
   8  42   0    1.54    0.44
  -8 -42   0    0.96    0.30
  -8 -42   0    0.80    0.29
  -8 -42   0    0.75    0.39
   8  42   0    0.58    0.34
   8 -42   0    0.72    0.30
  -9 -42   0    2.83    0.33
  -9  42   0    3.06    0.29
   9 -42   0    3.17    0.33
  -9 -42   0    2.36    0.31
 -10 -42   0    0.38    0.18
  10 -42   0    0.09    0.19
  10 -42   0    0.54    0.21
 -10 -42   0    0.50    0.21
   0  43   0    0.42    0.38
   0  43   0   -0.48    0.49
   0  43   0   -0.13    0.43
   0 -43   0    0.19    0.46
   0 -43   0    0.19    0.34
   0 -43   0   -0.18    0.43
  -1 -43   0    0.08    0.33
   1  43   0   -0.17    0.43
   1  43   0    0.16    0.43
  -1  43   0   -0.09    0.45
  -1  43   0    0.52    0.48
   1 -43   0    0.10    0.42
  -1 -43   0    0.45    0.47
   1 -43   0    0.01    0.48
   1 -43   0   -0.01    0.34
  -2  43   0    6.25    0.59
   2 -43   0    6.27    0.56
   2  43   0    7.14    0.62
   2 -43   0    6.94    0.61
   2  43   0    6.03    0.56
   2 -43   0    6.15    0.50
  -2 -43   0    4.86    0.46
  -2  43   0    6.28    0.59
   2  43   0    5.87    0.63
  -2 -43   0    6.89    0.61
  -3 -43   0    0.28    0.47
  -3  43   0    0.08    0.42
   3  43   0   -0.26    0.50
  -3  43   0    0.01    0.43
   3 -43   0    0.14    0.37
   3 -43   0    0.16    0.46
   3  43   0   -0.08    0.51
   3  43   0    0.45    0.38
   4 -43   0    6.64    0.55
   4 -43   0    7.26    0.62
  -4 -43   0    7.94    0.67
   4  43   0    6.86    0.65
  -4  43   0    7.43    0.60
  -4  43   0    7.94    0.56
  -4 -43   0    7.83    0.66
   4  43   0    8.00    0.70
  -5 -43   0    0.67    0.43
   5  43   0    0.51    0.45
  -5  43   0    0.47    0.29
   5  43   0    1.21    0.51
   5 -43   0    0.65    0.34
   5 -43   0    0.70    0.39
  -6  43   0    0.09    0.37
   6 -43   0    0.20    0.33
  -6 -43   0   -0.48    0.43
   6 -43   0    0.24    0.37
   6  43   0    0.49    0.45
  -7  43   0    2.56    0.35
  -7 -43   0    2.08    0.42
  -7 -43   0    1.86    0.31
   7  43   0    2.40    0.39
   7 -43   0    2.81    0.37
   7 -43   0    2.13    0.33
  -8 -43   0    1.13    0.28
  -8  43   0    1.63    0.30
   8  43   0    1.91    0.44
  -8 -43   0    1.51    0.40
   8 -43   0    1.36    0.32
  -8 -43   0    1.68    0.29
   8  43   0    1.58    0.34
   8 -43   0    1.40    0.32
  -9 -43   0   -0.12    0.21
  -9 -43   0   -0.11    0.19
   9  43   0    0.18    0.33
   9 -43   0    0.22    0.24
  -9  43   0    0.12    0.18
   9 -43   0    0.17    0.22
   0 -44   0    0.70    0.48
   0  44   0    0.40    0.40
   0  44   0    0.97    0.35
   0 -44   0    0.56    0.32
   0 -44   0    0.75    0.43
   0  44   0    0.85    0.47
   1 -44   0    7.11    0.61
   1  44   0    7.20    0.55
  -1  44   0    7.36    0.65
  -1 -44   0    6.02    0.59
   1 -44   0    7.73    0.50
  -1 -44   0    4.86    0.46
  -1  44   0    5.44    0.57
   1  44   0    6.29    0.57
   1 -44   0    5.72    0.57
   2  44   0    0.53    0.44
   2 -44   0    0.21    0.44
  -2 -44   0    0.24    0.29
   2 -44   0    0.01    0.33
  -2 -44   0    0.26    0.44
   2  44   0   -0.51    0.49
   2 -44   0    0.56    0.38
  -2  44   0    0.45    0.43
  -2  44   0    0.16    0.44
  -2 -44   0    0.11    0.42
   2  44   0    0.33    0.37
  -3 -44   0    0.30    0.45
   3  44   0    1.12    0.47
  -3  44   0    0.74    0.41
  -3 -44   0    0.23    0.44
   3 -44   0    0.76    0.34
   3 -44   0   -0.11    0.42
  -3  44   0    0.45    0.38
   3  44   0   -0.01    0.48
   3  44   0    0.30    0.36
   4 -44   0    1.78    0.37
   4  44   0    2.33    0.50
  -4  44   0    2.07    0.43
   4  44   0    3.39    0.51
   4 -44   0    2.26    0.44
  -4 -44   0    2.32    0.46
  -4  44   0    2.36    0.37
  -4 -44   0    2.60    0.48
  -5 -44   0    0.98    0.43
   5 -44   0    1.14    0.38
   5 -44   0    1.13    0.34
   5  44   0    1.13    0.48
   5  44   0    0.73    0.43
  -6  44   0    0.07    0.33
   6  44   0    0.05    0.39
   6 -44   0    0.05    0.33
   6 -44   0    0.14    0.30
  -6 -44   0    0.13    0.40
   6  44   0    0.23    0.44
  -7  44   0    1.16    0.30
   7  44   0    1.38    0.35
   7 -44   0    0.86    0.32
   7 -44   0    0.84    0.29
  -7 -44   0    1.04    0.26
  -7 -44   0    1.09    0.37
  -8 -44   0    0.45    0.22
   8 -44   0    0.57    0.25
  -8  44   0    0.80    0.25
   8  44   0    0.68    0.28
   8  44   0    0.91    0.39
  -8 -44   0    0.44    0.33
   8 -44   0    1.51    0.27
   0 -45   0   -0.02    0.30
   0 -45   0    0.11    0.39
   0  45   0    0.17    0.46
   0  45   0    0.08    0.40
   1 -45   0   -0.23    0.44
  -1  45   0    0.11    0.44
  -1 -45   0   -0.19    0.41
   1 -45   0    0.11    0.37
   1  45   0   -0.06    0.36
  -1  45   0   -0.21    0.40
   1 -45   0   -0.49    0.31
  -1 -45   0    0.05    0.27
   1  45   0    0.22    0.38
   2  45   0    3.39    0.53
  -2 -45   0    3.91    0.52
   2  45   0    3.27    0.43
   2  45   0    3.49    0.46
   2 -45   0    3.50    0.39
  -2  45   0    3.48    0.50
   2 -45   0    3.33    0.49
  -2 -45   0    3.49    0.49
  -2  45   0    3.66    0.47
   3 -45   0    0.20    0.41
  -3 -45   0   -0.23    0.42
  -3 -45   0    0.07    0.42
  -3  45   0   -0.19    0.35
   3  45   0   -0.28    0.42
   3  45   0    0.56    0.45
   3  45   0   -0.04    0.33
   3 -45   0   -0.02    0.32
  -3  45   0   -0.23    0.39
   4 -45   0    0.68    0.39
   4  45   0    0.60    0.45
  -4  45   0    0.94    0.30
  -4 -45   0    0.75    0.41
  -4  45   0    0.82    0.38
   4 -45   0    0.67    0.31
   4  45   0    0.48    0.42
   5  45   0    0.76    0.45
  -5 -45   0    1.61    0.43
   5 -45   0    1.93    0.39
   5  45   0    1.29    0.44
   5 -45   0    1.18    0.32
   6  45   0   -0.15    0.40
  -6 -45   0   -0.01    0.36
   6  45   0    0.08    0.35
  -6  45   0    0.02    0.30
   6 -45   0   -0.06    0.26
  -6 -45   0   -0.16    0.23
   6 -45   0   -0.14    0.31
   7  45   0    1.34    0.33
   7 -45   0    1.27    0.30
   7 -45   0    1.15    0.27
  -7 -45   0    0.74    0.22
  -7  45   0    1.03    0.28
  -7 -45   0    0.89    0.35
   8 -45   0   -0.24    0.22
  -8  45   0   -0.11    0.20
   8 -45   0   -0.01    0.21
   8  45   0   -0.11    0.33
  -8 -45   0   -0.22    0.29
   0 -46   0    1.06    0.40
   0  46   0    0.70    0.46
   0 -46   0    1.08    0.30
   0  46   0    1.19    0.42
  -1 -46   0   -0.01    0.44
   1 -46   0   -0.02    0.28
  -1  46   0    0.25    0.39
   1  46   0    0.20    0.37
   1 -46   0    0.53    0.36
  -1 -46   0    0.02    0.39
   1  46   0    0.21    0.33
  -1  46   0   -0.13    0.41
  -2 -46   0    0.53    0.42
  -2  46   0    0.47    0.39
   2  46   0    0.25    0.38
  -2  46   0    0.08    0.39
   2  46   0    0.08    0.34
   2  46   0    0.01    0.46
  -2 -46   0   -0.26    0.43
   2 -46   0    0.55    0.40
   2 -46   0    0.43    0.29
  -3  46   0    0.09    0.34
   3  46   0   -0.37    0.42
   3 -46   0   -0.17    0.28
   3  46   0    0.75    0.39
  -3 -46   0    0.44    0.41
  -3  46   0    0.14    0.36
   3 -46   0    0.15    0.38
   4  46   0    0.32    0.40
   4 -46   0    0.03    0.36
  -4  46   0    0.43    0.36
  -4  46   0    0.17    0.28
  -4 -46   0    0.25    0.41
   4  46   0    0.25    0.42
   4 -46   0    0.45    0.29
  -5 -46   0    0.51    0.38
   5  46   0    0.02    0.36
   5 -46   0    0.39    0.27
   5  46   0    0.34    0.39
   5 -46   0    0.41    0.31
  -6  46   0    0.32    0.28
   6 -46   0    0.21    0.24
  -6 -46   0    1.01    0.36
   6  46   0    0.28    0.33
  -6 -46   0    0.35    0.20
   6  46   0    0.68    0.36
   6 -46   0    0.51    0.30
   7 -46   0    0.19    0.24
   7  46   0    0.31    0.27
   7 -46   0    0.27    0.22
  -7  46   0    0.20    0.23
  -7 -46   0   -0.16    0.30
   0 -47   0   -0.18    0.35
   0  47   0   -0.39    0.41
   0  47   0   -0.09    0.38
  -1 -47   0    1.13    0.41
  -1 -47   0    1.10    0.37
  -1  47   0    1.11    0.38
   1 -47   0    1.15    0.27
  -1  47   0    1.22    0.40
   1  47   0    1.70    0.37
   2 -47   0    5.27    0.40
  -2 -47   0    5.75    0.53
   2  47   0    6.67    0.47
  -2  47   0    6.59    0.49
  -2  47   0    6.11    0.51
   2  47   0    6.45    0.55
   2  47   0    5.56    0.44
  -3  47   0    3.62    0.36
   3 -47   0    3.79    0.44
   3  47   0    3.54    0.45
  -3 -47   0    3.28    0.44
   3 -47   0    2.93    0.32
  -3  47   0    3.32    0.42
   3  47   0    3.37    0.41
   4  47   0    1.87    0.40
   4 -47   0    1.53    0.35
   4  47   0    1.88    0.38
  -4  47   0    1.92    0.26
   4 -47   0    2.25    0.29
  -4  47   0    2.37    0.36
  -4 -47   0    1.95    0.41
   5 -47   0    0.17    0.29
   5  47   0    0.01    0.34
  -5 -47   0    0.10    0.33
   5 -47   0    0.14    0.22
   5  47   0    0.14    0.33
   6 -47   0    0.33    0.21
  -6  47   0    0.25    0.26
   6  47   0    0.72    0.34
  -6 -47   0    0.63    0.32
   6 -47   0    0.33    0.27
   6  47   0    0.40    0.31
   0  48   0    0.34    0.34
   0 -48   0    0.50    0.36
   0  48   0    0.11    0.36
   1  48   0    1.09    0.32
  -1  48   0    1.45    0.39
  -1  48   0    1.35    0.35
  -1 -48   0    1.35    0.38
   2  48   0   -0.28    0.27
   2  48   0   -0.04    0.27
  -2  48   0   -0.14    0.32
  -2  48   0   -0.07    0.30
  -2 -48   0   -0.14    0.36
   2 -48   0    0.02    0.21
   2  48   0   -0.33    0.37
   3  48   0    0.17    0.28
  -3  48   0   -0.22    0.31
   3  48   0    0.26    0.36
  -3  48   0   -0.07    0.26
  -3 -48   0    0.30    0.35
   3 -48   0    0.00    0.21
   4 -48   0    0.23    0.20
  -4 -48   0    0.25    0.32
  -4  48   0    0.18    0.28
   4  48   0    0.41    0.31
   4  48   0    0.20    0.34
   5 -48   0    0.45    0.19
   5  48   0    0.65    0.31
  -5 -48   0    0.59    0.32
   5  48   0    0.48    0.31
   0  49   0   -0.09    0.29
   0 -49   0   -0.10    0.32
   0  49   0    0.42    0.33
  -1 -49   0    0.21    0.31
  -1  49   0    0.20    0.30
  -1  49   0   -0.03    0.29
   1 -49   0    0.00    0.32
   2  49   0    0.56    0.34
   2  49   0    0.68    0.24
  -2  49   0    0.71    0.28
  -2  49   0    1.01    0.30
  -2 -49   0    0.78    0.34
   3  49   0    0.18    0.24
  -3 -49   0    0.39    0.31
  -3  49   0    0.36    0.28
   3  49   0    0.50    0.33
  -3  49   0    0.26    0.21
  -4 -49   0    0.40    0.30
   4  49   0    0.42    0.31
   4  49   0    0.25    0.25
  -4  49   0    0.17    0.26
   0 -50   0    0.79    0.30
   0  50   0    0.94    0.27
   0  50   0    0.75    0.30
   1  50   0    0.35    0.23
   1 -50   0    0.00    0.29
  -1  50   0   -0.34    0.27
   1  50   0    0.69    0.30
  -1 -50   0    0.18    0.29
  -1  50   0    0.20    0.27
  -2  50   0   -0.15    0.22
   2 -50   0    0.06    0.26
  -2  50   0    0.21    0.26
  -2 -50   0   -0.23    0.28
 -19   0   1    0.09    0.30
 -19   0   1    0.21    0.24
 -18   0   1    0.32    0.33
 -18   0   1    0.39    0.36
 -18   0   1    0.51    0.32
 -18   0   1    1.13    0.41
 -17   0   1    0.09    0.38
 -17   0   1    0.51    0.41
 -17   0   1   -0.37    0.40
 -17   0   1   -0.22    0.39
 -16   0   1    0.27    0.45
 -16   0   1   -0.19    0.43
 -16   0   1   -0.15    0.35
 -16   0   1    0.30    0.47
 -15   0   1    0.46    0.50
 -15   0   1    0.40    0.39
 -15   0   1    0.52    0.44
 -15   0   1    0.84    0.46
 -14   0   1    0.32    0.44
 -14   0   1    0.50    0.50
 -14   0   1    0.02    0.41
 -14   0   1    0.28    0.39
 -14   0   1    0.41    0.43
 -14   0   1    0.23    0.40
 -13   0   1    1.31    0.51
 -13   0   1    1.14    0.49
 -13   0   1    0.95    0.47
 -13   0   1    1.62    0.48
 -13   0   1    1.30    0.57
 -13   0   1    1.42    0.46
 -13   0   1    2.87    0.54
 -12   0   1   -0.09    0.36
 -12   0   1    0.41    0.33
 -12   0   1   -0.02    0.35
 -12   0   1    0.54    0.35
 -12   0   1    0.73    0.36
 -12   0   1    0.19    0.37
 -11   0   1    1.05    0.36
 -11   0   1    0.12    0.40
 -11   0   1    0.55    0.39
 -11   0   1    0.28    0.39
 -11   0   1    1.32    0.39
 -11   0   1    0.30    0.34
 -11   0   1    0.49    0.39
  10   0  -1    0.15    0.64
 -10   0   1    0.20    0.30
 -10   0   1    0.03    0.36
 -10   0   1    0.12    0.29
 -10   0   1    0.21    0.40
 -10   0   1    0.46    0.30
 -10   0   1    0.18    0.31
   9   0  -1    1.73    0.72
  -9   0   1    0.74    0.52
  -9   0   1    0.89    0.73
   9   0  -1    0.74    0.66
  -9   0   1    1.26    0.49
   9   0  -1    0.60    0.62
   9   0  -1    0.16    0.83
  -9   0   1    1.18    0.75
   9   0  -1    1.19    0.79
   9   0  -1    0.39    0.85
   9   0  -1    1.06    0.80
   9   0  -1    1.44    0.56
   8   0  -1    0.16    0.44
   8   0  -1    0.27    0.51
   8   0  -1    3.88    0.57
   8   0  -1    0.08    0.15
   8   0  -1    0.11    0.38
   8   0  -1    6.57    0.83
   8   0  -1    0.41    0.52
   8   0  -1   -0.01    0.38
   8   0  -1    0.29    0.50
  -8   0   1    0.05    0.32
  -8   0   1    0.28    0.45
   8   0  -1    5.43    0.51
  -8   0   1    0.04    0.34
   8   0  -1   -0.02    0.57
   7   0  -1    1.05    0.21
   7   0  -1    0.24    0.39
  -7   0   1    0.39    0.32
   7   0  -1    0.38    0.19
   7   0  -1    0.22    0.57
   7   0  -1    0.19    0.39
   7   0  -1    1.42    0.68
   7   0  -1    0.71    0.50
   7   0  -1   -0.23    0.41
  -7   0   1    0.35    0.36
   7   0  -1    1.49    0.46
  -7   0   1    0.39    0.52
  -6   0   1    0.49    0.28
  -6   0   1    0.33    0.16
   6   0  -1    0.30    0.29
   6   0  -1    0.61    0.21
   6   0  -1    0.69    0.21
   6   0  -1    1.75    0.42
   6   0  -1    0.54    0.38
   6   0  -1    0.54    0.38
   6   0  -1    0.67    0.33
   6   0  -1    0.56    0.45
  -6   0   1    0.54    0.44
  -6   0   1    0.77    0.43
  -6   0   1    1.11    0.34
   5   0  -1    0.62    0.29
   5   0  -1    0.45    0.20
   5   0  -1    0.84    0.32
  -5   0   1    1.04    0.45
   5   0  -1    0.38    0.33
  -5   0   1    0.72    0.16
   5   0  -1    0.28    0.38
   5   0  -1    0.82    0.32
  -5   0   1    0.71    0.26
   5   0  -1    0.56    0.22
  -5   0   1    0.74    0.31
   5   0  -1    0.58    0.37
  -4   0   1    0.41    0.14
   4   0  -1    0.14    0.26
   4   0  -1    0.39    0.28
   4   0  -1    0.27    0.22
  -4   0   1    0.39    0.20
  -4   0   1    0.26    0.21
   4   0  -1    0.19    0.17
   4   0  -1    0.99    0.18
   4   0  -1    0.02    0.28
   4   0  -1    0.33    0.33
   4   0  -1    0.27    0.23
   4   0  -1    0.35    0.26
  -4   0   1    0.12    0.27
  -4   0   1    0.64    0.34
  -3   0   1    0.22    0.25
   3   0  -1    0.32    0.13
   3   0  -1    0.16    0.13
   3   0  -1    0.27    0.20
  -3   0   1    0.17    0.14
   3   0  -1    0.32    0.18
   3   0  -1    0.50    0.19
   3   0  -1    0.42    0.20
   3   0  -1    0.30    0.17
   3   0  -1    0.36    0.17
   0   0   1    0.32    0.08
   0   0   1    0.39    0.14
   0   0  -1    0.57    0.12
   0   0  -1    0.04    0.13
   0   0  -1    0.30    0.10
   0   0   1    0.08    0.11
   0   0  -1    0.31    0.14
   0   0  -1    0.16    0.12
   0   0   1    0.13    0.11
   0   0   1    0.26    0.11
   0   0   1    0.11    0.08
   0   0   1    0.34    0.08
   0   0   1    0.43    0.12
   0   0   1    0.58    0.07
   0   0   1    0.31    0.12
   0   0   1    0.23    0.11
   0   0   1    0.13    0.11
   0   0   1    0.24    0.08
   0   0   1    0.46    0.09
   1   0   1    0.31    0.17
   1   0   1    0.17    0.26
  -1   0  -1   -0.16    0.08
   1   0   1    0.04    0.19
   1   0   1    0.30    0.14
   1   0   1    0.70    0.18
   1   0   1    0.42    0.24
   1   0   1    0.30    0.18
   1   0   1    0.63    0.20
   1   0   1    0.23    0.16
   1   0   1    0.43    0.13
   1   0   1    0.24    0.18
   1   0   1    0.36    0.18
  -1   0  -1    0.47    0.19
   2   0   1    0.81    0.26
   2   0   1    0.25    0.26
   2   0   1    0.34    0.28
  -2   0  -1    0.59    0.16
   2   0   1    0.26    0.17
   2   0   1    0.92    0.27
  -2   0  -1    0.67    0.21
  -2   0  -1    0.44    0.24
   2   0   1    0.45    0.26
   2   0   1    0.35    0.21
   2   0   1    0.55    0.30
  -3   0  -1    0.21    0.18
   3   0   1    0.45    0.18
   3   0   1   -0.03    0.23
   3   0   1   -0.06    0.30
  -3   0  -1    0.30    0.26
   3   0   1    0.07    0.25
   3   0   1    0.21    0.20
   3   0   1    0.16    0.29
   3   0   1    0.24    0.33
   3   0   1    0.49    0.21
   3   0   1    0.15    0.27
  -3   0  -1    0.10    0.21
   4   0   1    0.50    0.18
   4   0   1    0.73    0.28
   4   0   1    0.84    0.38
   4   0   1    1.00    0.42
   4   0   1    1.31    0.38
  -4   0  -1    0.58    0.31
   4   0   1    0.42    0.39
   4   0   1    1.01    0.32
   4   0   1    0.67    0.38
  -4   0  -1    0.42    0.33
   4   0   1    0.82    0.31
  -4   0  -1    0.16    0.41
   4   0   1    1.07    0.45
   4   0   1    0.97    0.49
   4   0   1    0.21    0.19
  -4   0  -1    0.13    0.23
   5   0   1    0.60    0.35
  -5   0  -1    0.59    0.40
   5   0   1   -0.29    0.28
   5   0   1    0.12    0.31
   5   0   1    0.15    0.50
  -5   0  -1    0.03    0.50
   5   0   1    0.16    0.15
   5   0   1    0.69    0.50
   5   0   1   -0.15    0.41
   5   0   1    0.20    0.23
   5   0   1    0.25    0.16
   5   0   1    0.44    0.39
  -5   0  -1   -0.21    0.29
  -5   0  -1    0.25    0.23
   5   0   1    0.14    0.38
   5   0   1    0.21    0.28
  -5   0  -1    0.08    0.33
   5   0   1    0.09    0.36
   5   0   1    0.48    0.41
   6   0   1    2.12    0.58
  -6   0  -1    0.78    0.28
   6   0   1    1.05    0.68
   6   0   1    0.82    0.38
  -6   0  -1    0.71    0.63
   6   0   1    0.18    0.31
   6   0   1    0.55    0.58
  -6   0  -1    0.33    0.42
   6   0   1    1.29    0.49
   6   0   1    1.61    0.54
   6   0   1    0.66    0.37
   6   0   1    0.68    0.37
   6   0   1    1.16    0.54
   6   0   1    0.74    0.53
   6   0   1    0.80    0.57
   7   0   1    1.30    0.55
   7   0   1    0.49    0.51
   7   0   1    0.10    0.46
   7   0   1    0.94    0.63
  -7   0  -1    0.68    0.17
   7   0   1   -0.13    0.62
  -7   0  -1    0.56    0.36
  -7   0  -1    0.29    0.59
  -7   0  -1    0.71    0.37
   7   0   1    0.16    0.48
   7   0   1    0.81    0.75
  -7   0  -1    0.36    0.55
  -8   0  -1    0.40    0.27
  -8   0  -1    0.57    0.35
  -8   0  -1    0.23    0.31
  -8   0  -1    0.01    0.34
  -9   0  -1    0.27    0.31
  -9   0  -1   -0.15    0.28
  -9   0  -1    0.45    0.35
  -9   0  -1    0.29    0.33
  -9   0  -1    0.08    0.29
  -9   0  -1    0.06    0.26
 -10   0  -1    1.12    0.42
 -10   0  -1    0.65    0.38
 -10   0  -1    0.58    0.36
 -10   0  -1    0.47    0.40
 -10   0  -1    0.37    0.31
 -10   0  -1    0.60    0.41
 -10   0  -1    0.60    0.40
 -10   0  -1    1.18    0.45
 -11   0  -1    0.02    0.46
 -11   0  -1    0.11    0.42
 -11   0  -1    0.65    0.44
 -11   0  -1    1.12    0.48
 -11   0  -1    0.49    0.44
 -12   0  -1    2.15    0.55
 -12   0  -1    1.77    0.52
 -12   0  -1    1.33    0.45
 -12   0  -1    1.63    0.54
 -13   0  -1    0.49    0.49
 -13   0  -1   -0.21    0.45
 -13   0  -1   -0.61    0.44
 -14   0  -1   -0.19    0.32
 -14   0  -1   -0.27    0.41
 -14   0  -1   -0.57    0.40
 -14   0  -1    0.25    0.39
 -15   0  -1    0.68    0.39
 -15   0  -1    0.67    0.43
 -15   0  -1    0.45    0.36
 -16   0  -1    0.23    0.36
 -16   0  -1    0.07    0.31
 -19   1   1    3.99    0.37
 -19  -1   1    2.88    0.30
 -19  -1   1    3.74    0.36
 -19   1   1    2.74    0.28
 -19   1   1    2.70    0.29
 -18   1   1    5.58    0.47
 -18  -1   1    6.46    0.49
 -18   1   1    6.27    0.50
 -18  -1   1    7.66    0.55
 -18   1   1    6.32    0.47
 -18  -1   1    5.33    0.45
 -18  -1   1    6.64    0.49
 -17   1   1    0.60    0.42
 -17  -1   1    0.33    0.39
 -17   1   1    0.26    0.40
 -17   1   1    0.17    0.39
 -17  -1   1    0.58    0.39
 -17  -1   1    0.19    0.37
 -17   1   1    0.37    0.42
 -16  -1   1    0.27    0.38
 -16  -1   1    0.39    0.46
 -16   1   1    0.89    0.43
 -16   1   1    0.24    0.35
 -16   1   1    0.44    0.48
 -16  -1   1    0.89    0.47
 -16   1   1    0.43    0.43
 -16  -1   1    0.30    0.44
 -16   1   1    0.74    0.46
 -15   1   1    3.24    0.50
 -15  -1   1    4.82    0.54
 -15   1   1    3.25    0.51
 -15  -1   1    3.46    0.52
 -15   1   1    4.35    0.54
 -15   1   1    2.72    0.45
 -15   1   1    2.76    0.57
 -15  -1   1    2.58    0.49
 -15  -1   1    3.15    0.56
 -14  -1   1    3.54    0.50
 -14   1   1    2.86    0.51
 -14  -1   1    3.37    0.51
 -14  -1   1    4.38    0.53
 -14   1   1    4.98    0.53
 -14   1   1    3.00    0.46
 -14  -1   1    3.63    0.50
 -14   1   1    4.04    0.61
 -14   1   1    3.44    0.50
 -14  -1   1    3.20    0.51
 -14   1   1    3.40    0.51
 -14  -1   1    3.28    0.56
 -13   1   1   52.16    2.40
 -13  -1   1   51.40    2.44
 -13  -1   1   60.09    2.43
 -13  -1   1   55.49    2.40
 -13   1   1   52.55    2.45
 -13   1   1   52.99    2.39
 -13   1   1   54.74    2.41
 -13   1   1   56.55    2.41
 -13   1   1   53.88    2.40
 -13  -1   1   51.55    2.40
 -13   1   1   59.61    2.43
 -13  -1   1   54.15    2.40
 -13  -1   1   58.05    2.43
 -13   1   1   52.26    2.37
 -13  -1   1   55.36    2.42
 -12   1   1    7.87    0.56
 -12  -1   1    8.91    0.58
 -12   1   1    8.45    0.56
 -12  -1   1    8.66    0.56
 -12   1   1    6.90    0.52
 -12  -1   1    8.32    0.55
 -12  -1   1    7.14    0.53
 -12  -1   1    8.21    0.56
 -12   1   1    6.95    0.54
 -12  -1   1    7.72    0.56
 -12  -1   1    8.15    0.57
 -12   1   1    6.92    0.54
 -12   1   1    8.10    0.55
 -12   1   1    8.02    0.56
 -11  -1   1    3.74    0.50
 -11  -1   1    2.95    0.48
 -11   1   1    5.60    0.55
 -11   1   1    8.33    0.59
 -11   1   1    4.35    0.52
 -11  -1   1    3.91    0.46
 -11   1   1    3.50    0.49
 -11   1   1    9.99    0.68
 -11   1   1    6.15    0.52
 -11  -1   1    3.80    0.50
 -11  -1   1    3.02    0.49
 -11   1   1    4.00    0.53
 -11  -1   1    3.12    0.53
 -10   1   1    7.10    0.50
 -10  -1   1    6.91    0.49
 -10   1   1    7.21    0.48
  10  -1  -1    8.47    0.95
 -10   1   1    7.13    0.47
 -10   1   1    5.84    0.66
  10   1  -1    7.04    0.87
 -10  -1   1    5.28    0.64
 -10   1   1    6.21    0.48
 -10  -1   1    7.74    0.49
 -10  -1   1    7.38    0.49
 -10   1   1    7.39    0.49
 -10  -1   1    7.57    0.66
 -10   1   1    6.91    0.59
 -10  -1   1    6.31    0.47
  -9  -1   1   43.55    2.26
  -9   1   1   45.29    2.32
   9   1  -1   45.48    2.39
  -9   1   1   47.66    2.33
   9   1  -1   53.83    2.79
  -9  -1   1   46.62    2.38
   9  -1  -1   48.62    2.40
   9   1  -1   51.22    2.55
   9  -1  -1   50.31    2.53
   9   1  -1   53.11    2.59
  -9  -1   1   53.41    2.56
   9  -1  -1   48.42    2.37
   9   1  -1   48.06    2.65
   9  -1  -1   57.40    2.55
   9   1  -1   57.35    2.68
   9   1  -1   60.44    2.57
   9  -1  -1   44.68    2.66
  -9   1   1   57.45    2.55
   9  -1  -1   50.93    2.65
   9  -1  -1   59.50    2.67
   9   1  -1   51.51    2.50
   9   1  -1   45.36    2.63
  -9   1   1   55.66    2.67
   9  -1  -1   49.26    2.75
  -8   1   1   45.06    2.02
   8  -1  -1   44.90    2.27
  -8  -1   1   46.75    2.15
   8   1  -1   48.01    2.15
   8  -1  -1   47.65    2.25
  -8  -1   1   46.13    2.27
  -8  -1   1   45.84    2.07
   8  -1  -1   46.69    2.02
   8   1  -1   52.15    2.25
   8   1  -1   45.11    2.18
   8   1  -1   44.45    1.95
   8   1  -1   42.52    1.88
   8  -1  -1   48.22    2.24
   8   1  -1   46.18    2.21
   8  -1  -1   47.54    2.14
  -8   1   1   47.45    2.16
   8  -1  -1   46.04    2.05
   8   1  -1   44.96    2.28
   8   1  -1   42.89    2.12
   8   1  -1   44.34    2.21
  -8   1   1   43.18    2.01
   8   1  -1   47.92    2.14
   8  -1  -1   51.15    2.25
   8  -1  -1   46.95    2.14
  -8  -1   1   45.04    1.98
   8   1  -1   44.82    2.07
   8  -1  -1   43.88    2.07
   7   1  -1    3.61    0.38
   7   1  -1    4.92    0.59
   7  -1  -1    4.16    0.73
  -7  -1   1    3.65    0.57
  -7  -1   1    8.50    0.37
   7   1  -1    3.55    0.60
   7   1  -1   10.62    0.88
   7  -1  -1    2.81    0.25
   7  -1  -1    6.11    0.85
  -7  -1   1    4.46    0.68
   7   1  -1    7.56    0.59
   7  -1  -1    4.08    0.72
   7   1  -1    3.61    0.61
   7  -1  -1    4.11    0.53
   7   1  -1    2.04    0.31
  -7  -1   1    5.17    0.56
  -7   1   1    4.87    0.49
  -7  -1   1    6.45    0.52
  -7   1   1    4.62    0.49
   7  -1  -1   10.08    0.63
  -7  -1   1    2.79    0.49
   7  -1  -1    2.30    0.52
   7   1  -1    4.21    0.54
   7  -1  -1    5.68    0.63
   7   1  -1    2.77    0.50
   7  -1  -1    5.72    0.55
   6   1  -1  374.03   13.96
  -6  -1   1  321.73   13.86
  -6   1   1  342.01   14.04
   6   1  -1  344.91   13.95
   6  -1  -1  333.82   13.91
  -6   1   1  309.23   13.88
  -6  -1   1  337.29   13.93
   6   1  -1  349.18   13.84
   6  -1  -1  350.33   13.96
   6   1  -1  328.39   13.94
   6   1  -1  312.10   13.82
   6   1  -1  343.40   13.85
  -6   1   1  314.56   13.89
  -6  -1   1  344.88   14.04
   6  -1  -1  340.21   13.91
   6  -1  -1  358.10   13.80
   6   1  -1  375.94   14.00
  -6  -1   1  310.28   13.80
   6  -1  -1  376.70   13.97
   6  -1  -1  381.12   14.02
   6  -1  -1  333.31   13.91
   6   1  -1  316.08   13.98
   6  -1  -1  349.01   13.89
  -6  -1   1  340.39   14.01
   6   1  -1  332.84   13.93
   5  -1  -1  146.57    5.49
  -5  -1   1  132.27    5.43
  -5   1   1  137.79    5.40
   5   1  -1  132.33    5.35
   5  -1  -1  131.71    5.39
  -5   1   1  136.65    5.40
   5  -1  -1  126.16    5.40
   5   1  -1  129.82    5.43
  -5  -1   1  140.01    5.52
   5  -1  -1  129.77    5.41
   5   1  -1  127.32    5.42
  -5   1   1  134.15    5.52
   5  -1  -1  122.90    5.42
  -5  -1   1  132.54    5.37
  -5  -1   1  131.92    5.33
  -5  -1   1  132.31    5.48
   5  -1  -1  125.01    5.32
  -5   1   1  132.23    5.33
   5   1  -1  117.29    5.34
   5  -1  -1  134.73    5.41
   5   1  -1  144.60    5.48
   5   1  -1  132.05    5.45
   5   1  -1  114.85    5.35
   5   1  -1  115.15    5.42
   5  -1  -1  123.04    5.43
   4   1  -1  372.09   14.60
  -4   1   1  363.71   14.56
   4   1  -1  383.09   14.60
  -4   1   1  387.08   14.57
   4  -1  -1  383.64   14.56
   4   1  -1  345.99   14.53
  -4  -1   1  340.17   14.54
   4   1  -1  293.67   14.57
  -4   1   1  356.48   14.52
  -4   1   1  356.03   14.58
   4  -1  -1  342.30   14.59
   4  -1  -1  366.49   14.57
   4   1  -1  352.18   14.60
   4   1  -1  410.63   14.62
  -4  -1   1  357.32   14.63
  -4   1   1  299.77   14.57
   4  -1  -1  390.20   14.57
   4   1  -1  285.63   14.55
  -4  -1   1  377.87   14.52
   4  -1  -1  344.12   14.51
   4  -1  -1  343.23   14.57
   4  -1  -1  363.67   14.58
  -4   1   1  384.74   14.65
  -4   1   1  350.33   14.60
   4  -1  -1  366.49   14.61
   4   1  -1  334.51   14.53
   4   1  -1  384.58   14.52
   3   1  -1  281.82   12.36
  -3   1   1  291.00   12.34
   3  -1  -1  346.85   12.38
   3  -1  -1  287.28   12.34
  -3   1   1  301.88   12.36
   3  -1  -1  325.74   12.34
   3   1  -1  257.95   12.32
  -3   1   1  321.18   12.40
   3   1  -1  317.28   12.30
   3   1  -1  299.93   12.36
   3   1  -1  330.90   12.38
  -3   1   1  302.19   12.35
   3  -1  -1  317.85   12.35
   3  -1  -1  283.41   12.31
   3  -1  -1  308.67   12.36
  -3  -1   1  338.75   12.39
   3   1  -1  282.53   12.34
   3   1  -1  307.08   12.35
   3  -1  -1  300.52   12.35
   3   1  -1  264.20   12.31
   3  -1  -1  289.88   12.36
   3   1  -1  278.93   12.38
   3  -1  -1  306.48   12.35
  -3  -1   1  337.48   12.38
   3   1  -1  344.66   12.37
   2   1  -1  435.60   16.12
  -2   1   1  367.61   16.13
  -2  -1   1  390.31   16.14
  -2  -1   1  352.63   16.12
   2  -1  -1  322.83   16.11
   2  -1  -1  447.55   16.12
  -2   1   1  381.94   16.12
  -2  -1   1  368.23   16.13
   2   1  -1  474.38   16.13
   2  -1  -1  382.62   16.13
   2  -1  -1  417.19   16.11
   2   1  -1  405.95   16.10
   0  -1   1    3.56    0.23
   0   1   1    3.65    0.24
   0  -1  -1    1.81    0.23
   0   1   1    3.34    0.20
   0   1   1    3.39    0.24
   0  -1   1    3.85    0.26
   0  -1   1    5.79    0.22
   0  -1  -1    2.63    0.22
   0   1   1    3.15    0.23
   0  -1  -1    3.25    0.23
   0   1  -1    3.28    0.27
   0   1   1    4.66    0.23
   0  -1   1    4.13    0.22
   0   1  -1    3.58    0.25
   0  -1   1    3.72    0.23
   0   1   1    4.40    0.19
   0  -1   1    5.71    0.23
   0   1  -1    4.79    0.24
   0   1   1    3.51    0.21
   0   1   1    3.91    0.19
   0  -1  -1    3.29    0.24
   0  -1   1    3.61    0.25
   0   1   1    3.19    0.22
   0   1   1    2.88    0.22
   0   1   1    3.47    0.23
  -1   1  -1 1082.41   42.94
   1  -1   1 1101.52   42.92
   1   1   1 1041.77   42.86
   1  -1   1 1022.04   42.87
   1   1   1 1009.18   42.91
   1   1   1 1018.82   42.90
   1  -1   1 1132.63   42.90
   1   1   1 1046.53   42.90
   1  -1   1 1081.37   42.90
   1  -1   1 1088.97   42.93
  -1   1  -1 1067.13   42.92
   1   1   1 1029.74   42.92
   1  -1   1 1075.20   42.94
  -1  -1  -1  990.66   42.93
   1   1   1  994.42   42.90
   1  -1   1 1122.20   42.96
   1  -1   1 1089.92   42.86
   1  -1   1 1076.96   42.94
   1   1   1 1041.41   42.93
   1   1   1 1023.38   42.93
   1  -1   1 1039.74   42.91
   1   1   1  952.85   42.89
   1   1   1 1063.36   42.94
   1  -1   1 1052.73   42.91
   1   1   1 1086.86   42.94
   1  -1   1 1102.20   42.92
   2   1   1    4.58    0.29
   2   1   1    5.27    0.35
   2   1   1    5.95    0.41
  -2  -1  -1   -0.15    0.12
   2   1   1    7.19    0.40
   2   1   1    5.33    0.44
  -2   1  -1    6.25    0.33
   2   1   1    5.16    0.37
  -2  -1  -1    5.76    0.27
  -2  -1  -1    8.29    0.35
   2  -1   1    3.36    0.40
   2   1   1    4.81    0.21
   2   1   1    5.73    0.38
   2  -1   1    5.22    0.30
   2  -1   1    5.98    0.31
   2   1   1    4.76    0.32
  -2  -1  -1    4.39    0.34
   2   1   1    5.14    0.41
   2  -1   1    7.03    0.40
  -2   1  -1    6.21    0.32
   2  -1   1    5.82    0.42
   2  -1   1    7.90    0.23
  -2   1  -1    6.65    0.40
   2   1   1    4.52    0.32
  -2   1  -1    5.59    0.29
   2  -1   1    4.89    0.34
   2  -1   1    5.70    0.24
  -2   1  -1    5.45    0.31
  -3   1  -1   26.47    1.25
  -3   1  -1   26.10    1.31
   3  -1   1   29.62    1.35
   3  -1   1   25.74    1.22
   3  -1   1   29.81    1.34
   3   1   1   32.13    1.34
  -3  -1  -1   28.29    1.25
   3   1   1   28.96    1.32
   3  -1   1   26.29    1.27
   3  -1   1   28.50    1.16
  -3  -1  -1   27.03    1.17
   3   1   1   28.39    1.37
  -3  -1  -1   26.36    1.27
   3  -1   1   24.62    1.29
   3  -1   1   24.93    1.20
   3   1   1   26.66    1.25
   3   1   1   28.84    1.31
  -3  -1  -1   29.13    1.24
   3   1   1   22.03    1.27
   3  -1   1   29.69    1.36
   3  -1   1   27.37    1.22
   3   1   1   26.42    1.28
   3   1   1   22.40    1.29
   3   1   1   29.91    1.22
  -3   1  -1   27.70    1.23
  -3   1  -1   26.72    1.26
   4   1   1  598.24   23.26
  -4   1  -1  564.66   23.17
   4  -1   1  609.46   23.25
  -4  -1  -1  559.16   23.07
  -4  -1  -1  550.64   23.14
   4  -1   1  592.08   23.18
   4  -1   1  562.04   23.12
   4  -1   1  562.21   23.10
   4   1   1  571.77   23.29
   4  -1   1  544.90   23.11
   4   1   1  559.41   23.22
  -4   1  -1  583.94   23.12
   4  -1   1  598.46   23.26
  -4   1  -1  585.59   23.25
  -4  -1  -1  551.36   23.18
   4  -1   1  548.96   23.03
   4   1   1  549.20   23.13
   4  -1   1  555.20   23.04
   4   1   1  590.76   23.10
  -4   1  -1  553.95   23.26
   4  -1   1  564.46   23.22
   4   1   1  602.67   23.23
   4  -1   1  587.43   23.28
   4  -1   1  576.31   23.15
   4  -1   1  574.70   23.11
   4   1   1  516.35   23.17
   4   1   1  575.27   23.15
   4   1   1  570.51   23.12
   4   1   1  568.43   23.21
  -4   1  -1  540.30   23.14
   4   1   1  581.92   23.22
   5   1   1   74.66    3.12
   5   1   1   73.16    2.98
   5  -1   1   69.71    3.12
   5   1   1   68.51    2.99
   5   1   1   64.95    2.99
   5  -1   1   70.82    3.13
   5   1   1   71.08    3.12
   5  -1   1   66.38    2.95
   5   1   1   67.06    2.91
  -5   1  -1   71.28    3.04
   5  -1   1   68.98    2.96
  -5   1  -1   69.53    3.17
   5   1   1   59.64    2.92
  -5  -1  -1   69.01    2.89
   5  -1   1   66.81    3.20
   5   1   1   71.42    3.21
   5   1   1   73.80    3.23
   5   1   1   70.13    3.12
   5   1   1   69.82    3.09
   5   1   1   72.78    3.04
  -5   1  -1   67.41    3.01
   5  -1   1   71.04    3.10
  -5  -1  -1   72.49    3.01
   5  -1   1   69.08    3.14
   5  -1   1   72.97    3.20
  -5   1  -1   69.29    2.96
   5  -1   1   75.12    3.14
   5  -1   1   72.08    3.02
  -5   1  -1   72.25    3.16
   5  -1   1   69.83    3.05
  -5  -1  -1   68.82    3.05
   5  -1   1   65.55    2.96
   5   1   1   71.46    3.16
  -6  -1  -1  133.43    5.83
   6   1   1  145.11    5.83
   6   1   1  141.00    5.96
   6  -1   1  127.89    5.72
   6  -1   1  140.60    6.03
  -6   1  -1  131.14    5.79
   6   1   1  125.09    5.67
   6  -1   1  145.87    5.81
   6  -1   1  156.34    5.98
  -6   1  -1  143.75    6.02
  -6  -1  -1  104.65    5.61
   6   1   1  140.81    5.64
   6   1   1  151.81    5.92
   6  -1   1  142.28    5.85
   6  -1   1  130.54    5.72
   6   1   1  167.64    6.05
   6  -1   1  142.84    5.90
  -6   1  -1  150.87    6.00
   6   1   1  139.95    5.64
   6   1   1  144.85    5.83
   6   1   1  211.45    6.26
  -6   1  -1  140.25    5.72
  -6  -1  -1  145.30    6.03
   6   1   1  166.83    6.01
  -6  -1  -1  145.21    5.80
   6  -1   1  143.39    5.97
   6  -1   1  167.11    6.02
   6   1   1  153.95    5.96
   6   1   1  136.71    5.77
   6  -1   1  149.20    5.88
  -6   1  -1  143.93    5.84
  -6  -1  -1  161.51    5.99
   6  -1   1  133.95    5.69
   6   1   1  145.70    6.07
   6   1   1  127.67    5.75
   6  -1   1  146.05    6.07
  -7   1  -1   23.44    1.15
   7  -1   1   25.00    1.38
   7   1   1   27.12    1.49
   7  -1   1   25.18    1.57
   7   1   1   24.59    1.61
   7   1   1   23.88    1.49
   7  -1   1   26.35    1.50
  -7  -1  -1   25.98    1.57
   7  -1   1   26.62    1.60
   7  -1   1   27.63    1.79
   7   1   1   24.96    1.42
   7   1   1   26.38    1.51
   7   1   1   24.68    1.63
  -7  -1  -1   23.35    1.32
   7  -1   1   25.37    1.48
   7   1   1   24.60    1.46
   7  -1   1   23.32    1.48
  -7   1  -1   24.49    1.32
  -7  -1  -1   22.85    1.27
  -7  -1  -1   26.13    1.49
  -7   1  -1   26.07    1.54
  -7   1  -1   23.04    1.27
  -8   1  -1    4.83    0.51
  -8  -1  -1    6.03    0.49
  -8   1  -1    5.73    0.49
  -8  -1  -1    4.14    0.43
  -8  -1  -1    5.72    0.50
  -8   1  -1    4.25    0.40
[truncated: 5,964,543 more chars]
